# Supplementary material for: Differential roles of lysosomal cholesterol transporters in the development of C. elegans NMJs
Source: Life Sci Alliance. 2024 Jul 31;7(10):e202402584. doi: 10.26508/lsa.202402584 (PMC11291935; doi:10.26508/lsa.202402584)
Supplement: Supplementary file 1 [file LSA-2024-02584_SdataF1_F2_FS3.xlsx]

## Sheet: Raw data-651 lipids
Species	control-1	control-2	control-3	control-4	ncr-1(0)-1	ncr-1(0)-2	ncr-1(0)-3	ncr-1(0)-4	ncr-2(0)-1	ncr-2(0)-2	ncr-2(0)-3	ncr-2(0)-4	ncr-1(0); ncr-2(0)-1	ncr-1(0); ncr-2(0)-2	ncr-1(0); ncr-2(0)-3	ncr-1(0); ncr-2(0)-4
PG33:2(18:1_15:1)	6.25405e-12	8.39525e-12	1.49913e-11	1.56608e-11	1.52526e-11	1.45896e-11	2.16599e-11	1.65035e-11	1.84977e-11	1.90982e-11	1.34788e-11	1.8834e-11	4.82044e-12	5.4685e-13	3.54834e-12	1.15613e-12
PG34:4(18:2_16:2)	1.8932e-11	1.27625e-11	1.45298e-11	1.84112e-11	1.73506e-11	1.27488e-11	1.84092e-11	1.67525e-11	1.60528e-11	1.5375e-11	1.87529e-11	1.73143e-11	9.20209e-12	7.78673e-12	6.97822e-12	7.31508e-12
PG34:3(18:1_16:2)	4.45803e-11	4.19491e-11	3.7023e-11	5.00151e-11	5.12418e-11	4.50592e-11	5.6288e-11	4.92169e-11	4.515e-11	5.5301e-11	5.2314e-11	5.66901e-11	1.08945e-11	1.01472e-11	1.0325e-11	1.37412e-11
PG34:1(18:1_16:0)	8.12629e-11	7.71656e-11	9.50995e-11	9.79239e-11	1.07372e-10	1.06877e-10	1.39333e-10	1.15805e-10	9.43325e-11	1.04827e-10	1.07592e-10	1.18609e-10	4.22149e-11	4.51308e-11	4.06451e-11	3.48631e-11
PG35:4(18:2_17:2)	4.07981e-11	3.44952e-11	3.72453e-11	4.01074e-11	3.38894e-11	3.4461e-11	4.94581e-11	4.33535e-11	3.92572e-11	4.02862e-11	4.24456e-11	4.44787e-11	3.11429e-11	2.32888e-11	2.11365e-11	2.36254e-11
PG35:3(18:1_17:2)	2.49475e-11	2.27094e-11	2.87704e-11	3.56549e-11	3.10168e-11	2.95307e-11	4.02712e-11	3.57784e-11	2.27327e-11	3.23546e-11	2.87778e-11	3.83142e-11	1.26912e-11	1.39551e-11	9.82585e-12	8.97083e-12
PG35:2(18:2_17:0)	1.1933e-10	9.97877e-11	1.11734e-10	1.33803e-10	9.56831e-11	1.14159e-10	1.25852e-10	1.18247e-10	1.09692e-10	1.30561e-10	1.15976e-10	1.34923e-10	1.05569e-10	6.66907e-11	7.97675e-11	7.68959e-11
PG35:1(18:0_17:1)	2.92032e-11	3.17962e-11	3.76745e-11	3.80542e-11	3.9728e-11	4.0174e-11	3.91231e-11	4.59773e-11	4.49467e-11	4.37342e-11	4.33053e-11	5.08234e-11	2.08208e-11	1.51774e-11	1.87715e-11	1.55167e-11
PG36:5(20:4_16:1)	6.08094e-10	5.29277e-10	5.42763e-10	6.6983e-10	6.17156e-10	6.05335e-10	8.22812e-10	7.22429e-10	5.3241e-10	6.22187e-10	5.80216e-10	6.87959e-10	3.9303e-10	3.04511e-10	3.14084e-10	2.99983e-10
CL78:15(20:4)	1.03053e-10	1.16656e-10	1.00457e-10	1.00929e-10	5.63046e-11	1.31806e-10	8.21617e-11	8.3509e-11	1.09798e-10	1.43643e-10	1.43538e-10	1.39578e-10	6.45936e-11	3.9874e-11	9.49798e-11	5.73073e-11
CL80:17(20:5)	3.14549e-10	3.10407e-10	2.09676e-10	3.13482e-10	3.29756e-10	3.79952e-10	3.70257e-10	3.06162e-10	2.93816e-10	3.94996e-10	3.14972e-10	3.28219e-10	1.28959e-10	1.53617e-10	1.7418e-10	1.85197e-10
CL80:15(20:3)	1.29636e-10	3.1187e-10	2.22289e-10	1.90321e-10	1.762e-10	2.93366e-10	1.7699e-10	2.17571e-10	2.68187e-10	2.07904e-10	1.93053e-10	2.01013e-10	1.1359e-10	1.00924e-10	2.05073e-10	1.51404e-10
CL80:15(20:4)	1.86687e-10	1.95297e-10	1.94718e-10	1.69323e-10	2.05952e-10	2.06315e-10	1.67821e-10	2.14654e-10	2.59314e-10	2.30395e-10	1.82777e-10	2.38362e-10	8.46588e-11	8.59709e-11	8.89761e-11	7.34723e-11
CL80:15(20:5)	5.36603e-10	5.62501e-10	4.61791e-10	4.63905e-10	5.2046e-10	6.01341e-10	5.65681e-10	5.83073e-10	8.12711e-10	5.33055e-10	5.23991e-10	5.59139e-10	1.98686e-10	1.75349e-10	3.03006e-10	2.12457e-10
CL80:14(20:5)	1.51774e-10	1.36358e-10	1.21737e-10	1.68941e-10	1.85465e-10	2.01249e-10	1.94874e-10	1.63428e-10	1.3156e-10	1.60437e-10	1.37567e-10	1.7604e-10	6.68197e-11	4.932e-11	8.61318e-11	4.68534e-11
CL80:13(20:3)	1.63573e-10	1.56301e-10	9.4638e-11	1.4054e-10	1.36211e-10	1.6626e-10	1.42723e-10	1.35065e-10	1.62158e-10	1.82713e-10	1.34345e-10	1.6662e-10	2.74877e-11	9.35457e-12	2.72797e-11	4.29541e-11
PE31:0	1.78463e-08	9.3941e-09	1.23228e-08	1.26949e-08	1.44471e-08	1.74922e-08	1.33459e-08	1.64551e-08	1.41884e-08	1.50644e-08	1.33366e-08	1.37416e-08	8.43767e-09	6.49981e-09	4.7355e-09	7.64315e-09
PE31:1	1.05057e-08	7.54588e-09	7.68968e-09	8.65986e-09	1.15283e-08	1.01446e-08	1.04862e-08	8.73278e-09	1.28968e-08	8.98998e-09	1.33055e-08	1.10992e-08	3.94938e-09	3.26041e-09	2.80819e-09	3.62194e-09
PE32:0	2.54793e-08	2.16179e-08	2.33499e-08	2.7219e-08	2.45071e-08	2.45006e-08	2.19154e-08	2.29841e-08	2.4476e-08	2.29097e-08	2.32361e-08	2.28525e-08	1.63398e-08	9.81658e-09	1.23779e-08	1.09302e-08
PE32:1	3.80368e-08	2.30088e-08	2.28679e-08	3.30812e-08	3.9431e-08	3.72272e-08	3.55668e-08	3.24518e-08	3.30194e-08	2.62585e-08	3.67313e-08	4.059e-08	1.61725e-08	1.05922e-08	1.07722e-08	1.15643e-08
PE32:2	7.69296e-09	4.01845e-09	4.19853e-09	6.28068e-09	9.68805e-09	6.77902e-09	7.79576e-09	8.22782e-09	6.03522e-09	7.92847e-09	8.09964e-09	8.84407e-09	4.78629e-09	2.38146e-09	3.34262e-09	4.15885e-09
PE33:0	2.12015e-08	1.4909e-08	1.4953e-08	1.766e-08	2.2588e-08	1.85547e-08	1.40194e-08	1.54405e-08	1.87796e-08	1.72144e-08	1.75433e-08	1.73753e-08	1.01502e-08	8.19969e-09	1.02656e-08	7.82534e-09
PE33:1	4.83827e-08	4.2722e-08	3.41489e-08	5.71104e-08	6.14421e-08	5.69161e-08	4.85953e-08	5.29645e-08	5.42257e-08	5.64455e-08	5.09812e-08	5.68096e-08	3.20591e-08	1.88804e-08	2.29859e-08	2.43478e-08
PE33:2	2.15297e-08	1.76604e-08	1.38651e-08	1.95268e-08	2.3672e-08	1.95507e-08	2.15481e-08	2.2763e-08	1.43014e-08	1.62779e-08	2.13723e-08	2.57553e-08	1.54831e-08	1.11588e-08	1.07253e-08	7.65326e-09
PE34:0	2.02187e-08	1.69262e-08	1.47218e-08	1.5673e-08	1.72212e-08	1.80457e-08	1.57029e-08	1.88307e-08	1.50169e-08	1.63646e-08	1.54021e-08	2.31826e-08	1.52505e-08	1.14816e-08	1.31542e-08	1.29712e-08
PE34:1	9.45852e-08	6.96758e-08	6.58088e-08	8.22614e-08	1.09847e-07	9.42401e-08	8.18733e-08	9.16316e-08	8.2284e-08	9.34638e-08	8.8102e-08	1.11659e-07	6.79219e-08	4.76552e-08	5.99873e-08	5.1058e-08
PE34:2	8.63116e-08	5.6791e-08	5.59881e-08	6.33419e-08	8.4957e-08	6.80624e-08	6.88423e-08	7.69262e-08	6.46279e-08	6.74523e-08	7.2318e-08	1.00477e-07	6.14532e-08	4.32692e-08	4.35237e-08	4.28858e-08
PE34:3	2.29933e-08	1.66553e-08	1.39161e-08	1.96761e-08	2.262e-08	1.66011e-08	1.9106e-08	1.92063e-08	1.65253e-08	1.55588e-08	2.03726e-08	2.47208e-08	1.41874e-08	1.03739e-08	1.01471e-08	1.09884e-08
PE35:0	1.54747e-08	1.11108e-08	1.38979e-08	1.41921e-08	1.82797e-08	1.62193e-08	1.6907e-08	1.7499e-08	1.85477e-08	1.74564e-08	1.46982e-08	2.22032e-08	1.63489e-08	1.32809e-08	1.4295e-08	1.26271e-08
PE35:1	1.90184e-07	1.34622e-07	1.22222e-07	1.74487e-07	2.05481e-07	1.66922e-07	1.89174e-07	1.90674e-07	1.8059e-07	1.65699e-07	1.48126e-07	2.14093e-07	1.48312e-07	1.36701e-07	1.31412e-07	1.35173e-07
PE35:2	2.4193e-07	1.55463e-07	1.59932e-07	2.36468e-07	2.42566e-07	1.89817e-07	2.37417e-07	2.26852e-07	1.74274e-07	2.06875e-07	1.92343e-07	2.56608e-07	1.90202e-07	1.44381e-07	1.30136e-07	1.32786e-07
PE35:3	6.2611e-08	4.55997e-08	4.23942e-08	6.48364e-08	6.29793e-08	5.23494e-08	5.8381e-08	5.55892e-08	4.38964e-08	5.7264e-08	5.83842e-08	6.96138e-08	5.49403e-08	4.49462e-08	3.50175e-08	3.89688e-08
PE35:4	1.81263e-08	1.28534e-08	9.24182e-09	1.6708e-08	1.85266e-08	1.41942e-08	1.44376e-08	1.52906e-08	1.42373e-08	1.54782e-08	1.55515e-08	1.76147e-08	9.42608e-09	8.68711e-09	6.94477e-09	6.75086e-09
PE35:5	5.17802e-09	6.27203e-09	4.93304e-09	6.79681e-09	7.33824e-09	6.7014e-09	5.85593e-09	5.97862e-09	6.71334e-09	6.82775e-09	6.58736e-09	7.04594e-09	3.86803e-09	2.13011e-09	1.93494e-09	3.86125e-09
PE36:0	7.68129e-08	6.12806e-08	6.12273e-08	7.07393e-08	7.45042e-08	7.5853e-08	7.35702e-08	7.60128e-08	6.98868e-08	7.7381e-08	7.19227e-08	8.02011e-08	7.41994e-08	6.55052e-08	6.67769e-08	6.98322e-08
PE36:1	9.81085e-08	6.65518e-08	7.82842e-08	9.40548e-08	1.00884e-07	1.06779e-07	1.11177e-07	1.10505e-07	9.5355e-08	9.68965e-08	9.27953e-08	1.17091e-07	7.70757e-08	6.83255e-08	7.29439e-08	7.5299e-08
PE36:2	1.20129e-07	6.72375e-08	8.34445e-08	1.00453e-07	1.07811e-07	1.08076e-07	1.16657e-07	1.07922e-07	1.18596e-07	1.10818e-07	1.08376e-07	1.17657e-07	7.51131e-08	5.3202e-08	5.67453e-08	6.3051e-08
PE36:3	8.58322e-08	5.37196e-08	5.97293e-08	6.71968e-08	6.57054e-08	6.05691e-08	7.28347e-08	7.30673e-08	6.44926e-08	7.04494e-08	6.16529e-08	6.54262e-08	5.18291e-08	4.46067e-08	4.38357e-08	4.6783e-08
PE36:4	5.02413e-08	2.61101e-08	3.12965e-08	4.00997e-08	4.19637e-08	4.52237e-08	4.43973e-08	4.73978e-08	4.50518e-08	4.64571e-08	3.82372e-08	4.76204e-08	2.92952e-08	2.01121e-08	2.11092e-08	2.73472e-08
PE36:5	4.78141e-08	2.99424e-08	3.31261e-08	3.99912e-08	5.0937e-08	4.68796e-08	4.44735e-08	4.83418e-08	4.25876e-08	4.96263e-08	4.60928e-08	5.39926e-08	3.03108e-08	2.44234e-08	2.8782e-08	3.20246e-08
PE36:6	1.97514e-08	1.02686e-08	1.13447e-08	1.55278e-08	2.00398e-08	1.68688e-08	1.9438e-08	1.85206e-08	1.07347e-08	1.37849e-08	1.63595e-08	1.8089e-08	1.31219e-08	6.84103e-09	8.49325e-09	1.05947e-08
PE36:7	1.54747e-08	1.11108e-08	1.38979e-08	1.41921e-08	1.82797e-08	1.62193e-08	1.6907e-08	1.7499e-08	1.85477e-08	1.74564e-08	1.46982e-08	2.22032e-08	1.63489e-08	1.32809e-08	1.4295e-08	1.26271e-08
PE37:0	2.81319e-08	2.3209e-08	2.55117e-08	3.10587e-08	3.55959e-08	3.31079e-08	2.61976e-08	2.95611e-08	3.25987e-08	2.89298e-08	2.25109e-08	3.20458e-08	1.80968e-08	1.59291e-08	2.24065e-08	2.71529e-08
PE37:1	3.55119e-08	2.00648e-08	2.26806e-08	3.10345e-08	3.63651e-08	3.5538e-08	3.35174e-08	2.84405e-08	3.49901e-08	3.32502e-08	2.80774e-08	3.3397e-08	2.28973e-08	1.67702e-08	1.91536e-08	2.16052e-08
PE37:2	5.92549e-08	3.21208e-08	3.53187e-08	4.57424e-08	5.63714e-08	5.00031e-08	4.67922e-08	4.67369e-08	4.18653e-08	4.95498e-08	4.67844e-08	4.94615e-08	3.68083e-08	2.36592e-08	2.61935e-08	3.25778e-08
PE37:3	5.49503e-08	3.84731e-08	4.20123e-08	5.21064e-08	5.60155e-08	4.71012e-08	5.13025e-08	5.03564e-08	4.33539e-08	4.16643e-08	4.25874e-08	4.82914e-08	4.35523e-08	3.36187e-08	3.6868e-08	3.99571e-08
PE37:4	9.75123e-08	6.46195e-08	6.89988e-08	8.36859e-08	1.10348e-07	9.42993e-08	8.66755e-08	9.0415e-08	7.50851e-08	7.8629e-08	8.21695e-08	8.71039e-08	8.82565e-08	6.10547e-08	6.35691e-08	7.07845e-08
PE37:5	1.88672e-07	1.25153e-07	1.27026e-07	1.74745e-07	2.17066e-07	1.96752e-07	1.72184e-07	1.64233e-07	1.51347e-07	1.6085e-07	1.56014e-07	1.61465e-07	1.73078e-07	1.27315e-07	1.26303e-07	1.43663e-07
PE37:6	1.14553e-07	7.58799e-08	7.11625e-08	1.02497e-07	1.47885e-07	1.14066e-07	1.18315e-07	1.19453e-07	9.52672e-08	9.83905e-08	1.02863e-07	1.05073e-07	1.0121e-07	7.08048e-08	6.2641e-08	7.17895e-08
PE37:7	7.68129e-08	6.12806e-08	6.12273e-08	7.07393e-08	7.45042e-08	7.5853e-08	7.35702e-08	7.60128e-08	6.98868e-08	7.7381e-08	7.19227e-08	8.02011e-08	7.41994e-08	6.55052e-08	6.67769e-08	6.98322e-08
PE38:0	1.11169e-08	9.65853e-09	1.45864e-08	1.11615e-08	5.19271e-09	1.39139e-08	1.49806e-08	1.5804e-08	1.40499e-08	1.33114e-08	8.14049e-09	1.34893e-08	8.8091e-09	7.74053e-09	6.95465e-09	9.78792e-09
PE38:1	1.12526e-08	1.19966e-08	1.11187e-08	1.21372e-08	1.33618e-08	1.25507e-08	1.36797e-08	1.85828e-08	1.82047e-08	1.57435e-08	8.08316e-09	1.43437e-08	8.61393e-09	3.22755e-09	8.32822e-09	7.37677e-09
PE38:2	1.73823e-08	9.59688e-09	1.15124e-08	1.56957e-08	1.70093e-08	1.56858e-08	1.30297e-08	1.64202e-08	1.63818e-08	1.19069e-08	1.23703e-08	1.41255e-08	9.72136e-09	7.93079e-09	6.93405e-09	8.88664e-09
PE38:3	2.68037e-08	2.02019e-08	2.30181e-08	3.13427e-08	2.63522e-08	2.44998e-08	2.65091e-08	2.50436e-08	3.06407e-08	1.98283e-08	2.01862e-08	2.17425e-08	1.89152e-08	1.97507e-08	1.71826e-08	1.92717e-08
PE38:4	6.82916e-08	4.51475e-08	4.41628e-08	6.22531e-08	7.28889e-08	7.17328e-08	6.07162e-08	6.72564e-08	6.68512e-08	5.46065e-08	5.14516e-08	5.36375e-08	4.60396e-08	3.719e-08	3.69605e-08	4.38174e-08
PE38:5	1.60403e-07	1.08556e-07	1.15996e-07	1.44128e-07	1.89487e-07	1.68782e-07	1.59399e-07	1.7693e-07	1.60667e-07	1.38113e-07	1.31139e-07	1.35058e-07	1.08557e-07	8.69722e-08	8.62057e-08	9.33895e-08
PE38:6	1.66805e-07	1.17356e-07	1.28977e-07	1.54013e-07	1.91954e-07	1.66281e-07	1.48948e-07	1.66168e-07	1.58619e-07	1.57048e-07	1.32838e-07	1.47067e-07	9.92874e-08	7.42525e-08	6.63009e-08	7.93205e-08
PE38:7	2.81319e-08	2.3209e-08	2.55117e-08	3.10587e-08	3.55959e-08	3.31079e-08	2.61976e-08	2.95611e-08	3.25987e-08	2.89298e-08	2.25109e-08	3.20458e-08	1.80968e-08	1.59291e-08	2.24065e-08	2.71529e-08
PE38:8	3.55119e-08	2.00648e-08	2.26806e-08	3.10345e-08	3.63651e-08	3.5538e-08	3.35174e-08	2.84405e-08	3.49901e-08	3.32502e-08	2.80774e-08	3.3397e-08	2.28973e-08	1.67702e-08	1.91536e-08	2.16052e-08
PE39:0	8.15585e-09	6.89897e-09	9.13553e-09	8.62462e-09	1.1636e-08	1.23464e-08	8.23871e-09	8.86815e-09	9.83849e-09	1.097e-08	9.26268e-09	1.05028e-08	8.87986e-09	6.65301e-09	5.29086e-09	6.28213e-09
PE39:1	1.86124e-08	1.46729e-08	1.3564e-08	2.00637e-08	1.82927e-08	2.00567e-08	1.65686e-08	2.05242e-08	1.81718e-08	1.66231e-08	1.67875e-08	1.91104e-08	1.20776e-08	8.51211e-09	9.98643e-09	9.99233e-09
PE39:2	1.88059e-08	2.07003e-08	1.82987e-08	1.79202e-08	1.83183e-08	2.17054e-08	1.74298e-08	2.03739e-08	1.97178e-08	2.16203e-08	1.80454e-08	2.07193e-08	1.37928e-08	1.26122e-08	1.30925e-08	1.07592e-08
PE39:3	2.33616e-08	2.11425e-08	1.9495e-08	2.30921e-08	2.33877e-08	2.24199e-08	2.14476e-08	2.60069e-08	2.6897e-08	2.37428e-08	1.84259e-08	2.40726e-08	1.53187e-08	1.39494e-08	1.30469e-08	1.18838e-08
PE39:4	2.47013e-08	2.6125e-08	2.12201e-08	2.29025e-08	2.77432e-08	2.98128e-08	2.28451e-08	2.93958e-08	3.45173e-08	2.56752e-08	2.22171e-08	2.75413e-08	1.89909e-08	1.7093e-08	1.75149e-08	1.43494e-08
PE39:5	3.57646e-08	2.57214e-08	2.82202e-08	3.06644e-08	4.04681e-08	3.36629e-08	3.12522e-08	3.62238e-08	3.60619e-08	2.92964e-08	2.91511e-08	3.52616e-08	1.99702e-08	1.76793e-08	1.74098e-08	1.67419e-08
PE39:6	2.81847e-08	2.02036e-08	2.22669e-08	2.84554e-08	3.3907e-08	3.20713e-08	2.46047e-08	3.35466e-08	3.19602e-08	2.25662e-08	2.5098e-08	3.44918e-08	1.89211e-08	1.33357e-08	1.35873e-08	1.34185e-08
PE39:8	1.12526e-08	1.19966e-08	1.11187e-08	1.21372e-08	1.33618e-08	1.25507e-08	1.36797e-08	1.85828e-08	1.82047e-08	1.57435e-08	8.08316e-09	1.43437e-08	8.61393e-09	3.22755e-09	8.32822e-09	7.37677e-09
PE40:1	2.78119e-09	4.46828e-09	2.87532e-09	4.53432e-09	5.13491e-09	5.09634e-09	3.52333e-09	4.46488e-09	6.62338e-09	4.45316e-09	4.82604e-09	5.58904e-09	4.08857e-09	1.21587e-09	1.60262e-09	3.15441e-09
PE40:2	2.65336e-09	5.10393e-09	3.69779e-09	5.12049e-09	3.75496e-09	3.47798e-09	2.98242e-09	2.59687e-09	4.17931e-09	3.0517e-09	3.96349e-09	7.39691e-09	1.62628e-09	6.54733e-10	2.2269e-09	1.36806e-09
PE40:4	6.33899e-09	7.10857e-09	7.20568e-09	7.92475e-09	6.52238e-09	1.12124e-08	6.93006e-09	9.88975e-09	1.10422e-08	7.70688e-09	6.656e-09	8.99401e-09	5.42646e-09	4.53519e-09	5.74836e-09	3.84661e-09
PE40:5	8.58306e-09	7.19774e-09	5.81788e-09	9.69124e-09	1.01828e-08	8.90589e-09	9.75778e-09	1.1938e-08	1.07233e-08	8.08939e-09	8.17725e-09	1.14447e-08	5.55662e-09	4.50452e-09	3.69749e-09	4.69344e-09
PE40:6	1.11164e-08	7.72815e-09	7.32834e-09	1.02597e-08	1.14908e-08	1.06915e-08	1.16231e-08	1.28773e-08	1.07736e-08	1.02581e-08	9.24201e-09	1.16036e-08	5.59475e-09	4.72848e-09	4.2306e-09	4.79645e-09
PE40:7	8.34641e-09	6.97949e-09	9.22752e-09	8.62462e-09	1.16518e-08	1.25183e-08	8.45597e-09	8.87182e-09	1.01519e-08	1.097e-08	9.2768e-09	1.05315e-08	8.91403e-09	6.73626e-09	5.40021e-09	6.39419e-09
PE40:8	1.87515e-08	1.4805e-08	1.38911e-08	2.02664e-08	1.86883e-08	2.04873e-08	1.66771e-08	2.07839e-08	1.86984e-08	1.676e-08	1.70885e-08	1.95048e-08	1.21381e-08	8.64807e-09	1.01574e-08	1.01562e-08
PE40:9	1.90253e-08	2.11389e-08	1.88818e-08	1.85219e-08	1.86427e-08	2.2044e-08	1.83789e-08	2.04558e-08	2.06655e-08	2.27239e-08	1.83404e-08	2.1465e-08	1.4102e-08	1.27901e-08	1.311e-08	1.08733e-08
PE40:10	2.38674e-08	2.1349e-08	1.95634e-08	2.30921e-08	2.34276e-08	2.24199e-08	2.1474e-08	2.60067e-08	2.70978e-08	2.37809e-08	1.84257e-08	2.41635e-08	1.53868e-08	1.39489e-08	1.32192e-08	1.18958e-08
PI32:1	1.18141e-08	7.48337e-09	6.2165e-09	1.18848e-08	9.89817e-09	8.5874e-09	1.17151e-08	1.09526e-08	1.35248e-08	9.39797e-09	1.22956e-08	1.03322e-08	5.99025e-09	3.36607e-09	3.33314e-09	3.35487e-09
PI34:0	1.10162e-08	9.17778e-09	9.30605e-09	6.99254e-09	7.96962e-09	1.34199e-08	8.65662e-09	1.20695e-08	1.40393e-08	1.1117e-08	1.40116e-08	1.45994e-08	8.15595e-09	3.21081e-09	7.32679e-09	7.56232e-09
PI34:1	5.54443e-08	4.29002e-08	3.55961e-08	6.74941e-08	6.83061e-08	7.54001e-08	6.72197e-08	6.87545e-08	8.41245e-08	7.51134e-08	6.9511e-08	8.51508e-08	3.70891e-08	2.07873e-08	3.09023e-08	2.66655e-08
PI34:2	3.01908e-08	2.24305e-08	1.9287e-08	2.9484e-08	2.87895e-08	2.73463e-08	3.23211e-08	2.59226e-08	4.84804e-08	2.87055e-08	3.12473e-08	4.03744e-08	1.53436e-08	1.27839e-08	1.22077e-08	1.47063e-08
PI34:3	5.14125e-09	4.4448e-09	4.33822e-09	6.27725e-09	8.52785e-09	9.10497e-09	8.14491e-09	9.02821e-09	1.12285e-08	9.91442e-09	8.6982e-09	8.67891e-09	6.61217e-09	3.17928e-09	3.93629e-09	2.16775e-09
PI36:0	1.13663e-06	1.01241e-06	8.17296e-07	1.06458e-06	1.29777e-06	1.19943e-06	1.09526e-06	1.02402e-06	1.26689e-06	1.12185e-06	1.08282e-06	1.32802e-06	1.22307e-06	9.56512e-07	9.69962e-07	1.04618e-06
PI36:1	2.93002e-07	2.41989e-07	1.83696e-07	2.67897e-07	3.24372e-07	3.27811e-07	2.4366e-07	2.87033e-07	3.66541e-07	3.29257e-07	3.14688e-07	3.68256e-07	2.44476e-07	1.57869e-07	1.79429e-07	1.75725e-07
PI36:2	5.27359e-07	4.07091e-07	3.28417e-07	5.15561e-07	5.32555e-07	5.79817e-07	5.38277e-07	5.84115e-07	7.04708e-07	6.52677e-07	6.61418e-07	8.09843e-07	3.72855e-07	2.08136e-07	2.53285e-07	2.43758e-07
PI36:3	1.77792e-07	1.29264e-07	1.27196e-07	1.90468e-07	1.53894e-07	1.4862e-07	1.5201e-07	1.70334e-07	1.79384e-07	1.64105e-07	1.68468e-07	2.21775e-07	1.2149e-07	7.84603e-08	7.95525e-08	9.53039e-08
PI36:4	1.84814e-07	1.10937e-07	1.20465e-07	1.69172e-07	1.87263e-07	1.93208e-07	1.83875e-07	1.95318e-07	1.79382e-07	1.57787e-07	1.89441e-07	2.18759e-07	1.14175e-07	6.48789e-08	7.2525e-08	7.65981e-08
PI36:5	4.32949e-07	3.21636e-07	2.94145e-07	3.83803e-07	3.76318e-07	3.87822e-07	3.91351e-07	3.98431e-07	4.73929e-07	3.49401e-07	4.14884e-07	5.12096e-07	2.61346e-07	1.60975e-07	1.88892e-07	1.8299e-07
PI36:6	2.80939e-08	2.27344e-08	2.22682e-08	3.38331e-08	2.99508e-08	2.87826e-08	3.38928e-08	3.15414e-08	3.89864e-08	3.18319e-08	2.82504e-08	4.37502e-08	1.87633e-08	1.20641e-08	8.30358e-09	1.36984e-08
PI37:0	7.55814e-08	4.79806e-08	4.62112e-08	5.99465e-08	7.0151e-08	6.72347e-08	6.40623e-08	7.81445e-08	7.62162e-08	5.79602e-08	6.46194e-08	8.71613e-08	4.64271e-08	2.90865e-08	2.94978e-08	3.26168e-08
PI37:1	4.68779e-08	2.44071e-08	3.18432e-08	4.20754e-08	3.06701e-08	4.98845e-08	4.26469e-08	4.7713e-08	5.91869e-08	4.01542e-08	4.8592e-08	4.66404e-08	2.7646e-08	1.77405e-08	1.5363e-08	1.98989e-08
PI37:2	9.66528e-08	6.08291e-08	7.11554e-08	9.98969e-08	7.79835e-08	9.71684e-08	8.31733e-08	9.48677e-08	1.31711e-07	9.5303e-08	1.21935e-07	1.27345e-07	6.2309e-08	3.81676e-08	3.47455e-08	5.0162e-08
PI37:3	8.91906e-08	6.57259e-08	7.51195e-08	1.10093e-07	8.21284e-08	1.05444e-07	9.55514e-08	1.04067e-07	1.12315e-07	9.05186e-08	9.28947e-08	1.18349e-07	5.85626e-08	4.00218e-08	4.83356e-08	4.22808e-08
PI37:4	4.3971e-07	3.25211e-07	2.97914e-07	4.98236e-07	5.35397e-07	5.81062e-07	4.28591e-07	5.30364e-07	4.70573e-07	4.5567e-07	4.77306e-07	5.23915e-07	3.09049e-07	2.23612e-07	2.63637e-07	2.6017e-07
PI37:5	2.1246e-06	1.32376e-06	1.26443e-06	1.92511e-06	2.43421e-06	2.30506e-06	2.0766e-06	2.02431e-06	2.06715e-06	1.67727e-06	2.03269e-06	2.27006e-06	1.29638e-06	8.59407e-07	9.90731e-07	1.02576e-06
PI37:6	7.17474e-07	5.24945e-07	4.31531e-07	6.7929e-07	7.95913e-07	8.03583e-07	6.43129e-07	6.50787e-07	8.56214e-07	6.65968e-07	7.05769e-07	8.51204e-07	6.12294e-07	4.59455e-07	4.96633e-07	5.12743e-07
PI37:7	1.13663e-06	1.01241e-06	8.17296e-07	1.06458e-06	1.29777e-06	1.19943e-06	1.09526e-06	1.02402e-06	1.26689e-06	1.12185e-06	1.08282e-06	1.32802e-06	1.22307e-06	9.56512e-07	9.69962e-07	1.04618e-06
PI38:0	2.69249e-08	1.58137e-08	1.93046e-08	2.35407e-08	2.74591e-08	2.46439e-08	2.36655e-08	2.4844e-08	1.97964e-08	2.08015e-08	2.31799e-08	3.03278e-08	1.46852e-08	8.10071e-09	7.64316e-09	1.09437e-08
PI38:1	1.55834e-08	1.4082e-08	1.35617e-08	1.6908e-08	2.25695e-08	1.74561e-08	1.71982e-08	1.43936e-08	1.57116e-08	1.76012e-08	1.50712e-08	2.37523e-08	8.58267e-09	4.98642e-09	6.76757e-09	7.499e-09
PI38:2	3.02363e-08	1.95721e-08	2.75802e-08	2.51482e-08	2.93957e-08	2.52069e-08	3.257e-08	3.20405e-08	2.73482e-08	2.39403e-08	2.11793e-08	3.02324e-08	1.64403e-08	1.29164e-08	1.16263e-08	1.46082e-08
PI38:3	1.40578e-07	8.98754e-08	1.01483e-07	1.43493e-07	1.38571e-07	1.38745e-07	1.34108e-07	1.42861e-07	1.14842e-07	1.08606e-07	1.13613e-07	1.30216e-07	9.37379e-08	5.99221e-08	6.96865e-08	7.79117e-08
PI38:4	1.03245e-06	7.21553e-07	7.89206e-07	1.00477e-06	1.12847e-06	1.1349e-06	1.12054e-06	1.14003e-06	1.10602e-06	9.01487e-07	9.26649e-07	1.12938e-06	7.01478e-07	5.57584e-07	5.59663e-07	6.25726e-07
PI38:5	5.52204e-06	3.92302e-06	4.27648e-06	5.31771e-06	6.23671e-06	5.72994e-06	5.80832e-06	6.38974e-06	6.15288e-06	5.33568e-06	5.27229e-06	6.65018e-06	4.08432e-06	2.93349e-06	2.87129e-06	3.13888e-06
PI38:6	3.81253e-06	2.85422e-06	2.95818e-06	3.67563e-06	4.24315e-06	4.23339e-06	3.99101e-06	4.36418e-06	4.75756e-06	3.88709e-06	4.22181e-06	5.15789e-06	2.73617e-06	1.8148e-06	1.71822e-06	1.96395e-06
PI38:7	7.55814e-08	4.79806e-08	4.62112e-08	5.99465e-08	7.0151e-08	6.72347e-08	6.40623e-08	7.81445e-08	7.62162e-08	5.79602e-08	6.46194e-08	8.71613e-08	4.64271e-08	2.90865e-08	2.94978e-08	3.26168e-08
PI38:8	4.68779e-08	2.44071e-08	3.18432e-08	4.20754e-08	3.06701e-08	4.98845e-08	4.26469e-08	4.7713e-08	5.91869e-08	4.01542e-08	4.8592e-08	4.66404e-08	2.7646e-08	1.77405e-08	1.5363e-08	1.98989e-08
PI39:0	2.70001e-08	1.64569e-08	2.06985e-08	2.88012e-08	2.07401e-08	1.751e-08	2.57814e-08	2.4607e-08	2.33375e-08	1.41287e-08	2.02086e-08	2.16211e-08	1.26827e-08	1.09276e-08	9.96103e-09	1.07255e-08
PI39:1	5.15832e-08	3.39124e-08	4.16502e-08	5.93389e-08	6.27764e-08	4.47371e-08	5.79473e-08	5.87043e-08	6.37327e-08	4.71429e-08	6.15631e-08	6.47714e-08	3.11868e-08	1.71355e-08	1.82039e-08	2.41968e-08
PI39:2	3.94277e-08	2.87389e-08	3.6585e-08	5.47238e-08	4.44495e-08	4.37388e-08	5.36766e-08	5.53869e-08	4.17141e-08	3.54516e-08	3.93981e-08	5.41832e-08	2.70454e-08	1.51664e-08	2.05878e-08	1.75819e-08
PI39:3	7.06542e-08	4.35103e-08	3.76571e-08	6.19441e-08	6.27169e-08	5.7284e-08	6.00246e-08	6.8097e-08	5.16929e-08	5.09673e-08	5.13481e-08	7.2874e-08	3.68888e-08	1.9203e-08	2.21786e-08	2.46701e-08
PI39:4	1.4645e-07	1.06072e-07	1.05296e-07	1.48522e-07	1.97085e-07	1.56803e-07	1.59059e-07	1.73573e-07	1.49788e-07	1.49844e-07	1.15141e-07	2.03215e-07	9.93482e-08	6.0772e-08	7.65467e-08	7.31957e-08
PI39:5	7.0655e-07	5.68677e-07	5.48807e-07	7.88859e-07	1.07434e-06	9.12227e-07	7.6619e-07	9.21825e-07	6.67879e-07	8.02328e-07	7.95256e-07	1.09068e-06	4.80804e-07	3.00534e-07	3.48507e-07	3.23745e-07
PI39:6	7.4549e-07	5.54906e-07	5.58227e-07	7.90897e-07	9.13312e-07	8.88542e-07	7.58841e-07	8.66761e-07	7.56516e-07	8.28351e-07	7.17537e-07	1.05122e-06	4.68545e-07	3.05382e-07	3.46883e-07	3.32902e-07
PI39:7	2.69249e-08	1.58137e-08	1.93046e-08	2.35407e-08	2.74591e-08	2.46439e-08	2.36655e-08	2.4844e-08	1.97964e-08	2.08015e-08	2.31799e-08	3.03278e-08	1.46852e-08	8.10071e-09	7.64316e-09	1.09437e-08
PI40:7	2.70001e-08	1.64569e-08	2.06985e-08	2.88012e-08	2.07401e-08	1.751e-08	2.57814e-08	2.4607e-08	2.33375e-08	1.41287e-08	2.02086e-08	2.16211e-08	1.26827e-08	1.09276e-08	9.96103e-09	1.07255e-08
PI40:8	5.15832e-08	3.39124e-08	4.16502e-08	5.93389e-08	6.27764e-08	4.47371e-08	5.79473e-08	5.87043e-08	6.37327e-08	4.71429e-08	6.15631e-08	6.47714e-08	3.11868e-08	1.71355e-08	1.82039e-08	2.41968e-08
PI40:9	3.94277e-08	2.87389e-08	3.6585e-08	5.47238e-08	4.44495e-08	4.37388e-08	5.36766e-08	5.53869e-08	4.17141e-08	3.54516e-08	3.93981e-08	5.41832e-08	2.70454e-08	1.51664e-08	2.05878e-08	1.75819e-08
PI40:10	7.06542e-08	4.35103e-08	3.76571e-08	6.19441e-08	6.27169e-08	5.7284e-08	6.00246e-08	6.8097e-08	5.16929e-08	5.09673e-08	5.13481e-08	7.2874e-08	3.68888e-08	1.9203e-08	2.21786e-08	2.46701e-08
PS34:0	1.18225e-09	1.14522e-09	1.06831e-09	1.30931e-09	1.17862e-09	1.19397e-09	1.3831e-09	1.3303e-09	1.17599e-09	1.0173e-09	1.20343e-09	1.1486e-09	9.18356e-10	6.47028e-10	6.31301e-10	8.04092e-10
PS34:1	9.75793e-09	9.55547e-09	9.94303e-09	1.19258e-08	1.09473e-08	1.13589e-08	1.14001e-08	1.25655e-08	1.08564e-08	9.76463e-09	1.19716e-08	1.18307e-08	5.99585e-09	5.16883e-09	6.40276e-09	6.66025e-09
PS34:2	3.85987e-09	3.51876e-09	3.74534e-09	4.82976e-09	4.15543e-09	3.92712e-09	4.12806e-09	4.54988e-09	3.92185e-09	3.42109e-09	4.20704e-09	4.22825e-09	2.78639e-09	2.45932e-09	2.96747e-09	3.05472e-09
PS34:3	3.59834e-09	3.44009e-09	3.47356e-09	4.28988e-09	3.23583e-09	3.55009e-09	3.49569e-09	4.53753e-09	2.73274e-09	3.161e-09	3.7763e-09	3.33036e-09	2.21458e-09	2.11432e-09	2.20836e-09	1.99585e-09
PS34:4	3.39482e-10	3.24008e-10	3.76194e-10	4.91914e-10	3.22736e-10	5.57537e-10	4.66993e-10	5.00754e-10	4.39407e-10	2.65254e-10	3.1912e-10	5.31684e-10	3.28562e-10	2.44194e-10	2.83253e-10	3.55874e-10
PS35:0	2.90851e-09	2.52318e-09	2.6822e-09	3.77555e-09	3.29132e-09	2.7472e-09	3.45497e-09	4.12219e-09	3.09322e-09	2.77449e-09	3.82194e-09	3.42809e-09	2.3457e-09	2.10135e-09	2.72891e-09	2.36657e-09
PS35:1	2.47947e-08	2.36464e-08	2.654e-08	2.79564e-08	2.81695e-08	2.77642e-08	3.07436e-08	3.47574e-08	2.73977e-08	2.60665e-08	3.19555e-08	3.01755e-08	2.21437e-08	1.91036e-08	2.50687e-08	2.17642e-08
PS35:2	9.47436e-09	9.71257e-09	1.05868e-08	1.06318e-08	9.49337e-09	9.17059e-09	9.73574e-09	1.16054e-08	9.20136e-09	8.89069e-09	1.02858e-08	1.05998e-08	1.18273e-08	9.0664e-09	1.1446e-08	1.05991e-08
PS35:3	1.17154e-08	1.17172e-08	1.12801e-08	1.26862e-08	1.13408e-08	1.11712e-08	1.28579e-08	1.47243e-08	1.0311e-08	9.65616e-09	1.19434e-08	1.15094e-08	8.94973e-09	6.78176e-09	9.10267e-09	8.03444e-09
PS35:4	2.54753e-09	2.54229e-09	2.93125e-09	2.52633e-09	2.68721e-09	2.44012e-09	2.9361e-09	3.04941e-09	2.50444e-09	2.32856e-09	2.99061e-09	2.75933e-09	1.97741e-09	1.63664e-09	2.10786e-09	1.67156e-09
PS35:5	1.19032e-09	1.22242e-09	1.02525e-09	1.30956e-09	1.38464e-09	1.23496e-09	1.46803e-09	1.60288e-09	1.11312e-09	1.12966e-09	1.22652e-09	1.11787e-09	8.48061e-10	4.99394e-10	7.98702e-10	6.04874e-10
PS36:0	7.36517e-08	8.1306e-08	7.67235e-08	8.30585e-08	8.07866e-08	8.04886e-08	7.96939e-08	8.97988e-08	7.63584e-08	7.71984e-08	9.16316e-08	7.95366e-08	8.08737e-08	7.56858e-08	8.38998e-08	7.58425e-08
PS36:1	4.11636e-08	3.97725e-08	4.10416e-08	4.77609e-08	4.74951e-08	4.77378e-08	4.88516e-08	5.42332e-08	4.40112e-08	4.16353e-08	4.9091e-08	4.64035e-08	3.52416e-08	3.00897e-08	3.65139e-08	3.3484e-08
PS36:2	1.77629e-08	1.68206e-08	1.77971e-08	2.20302e-08	1.84389e-08	1.80134e-08	1.84553e-08	1.95206e-08	1.54963e-08	1.50725e-08	1.90794e-08	1.86057e-08	1.67155e-08	1.37332e-08	1.85621e-08	1.42991e-08
PS36:3	2.13228e-08	1.91514e-08	2.12012e-08	2.49914e-08	2.36931e-08	2.23317e-08	2.46639e-08	2.5702e-08	1.89363e-08	1.74981e-08	2.19391e-08	2.26266e-08	1.48368e-08	1.26565e-08	1.58919e-08	1.37652e-08
PS36:4	1.07111e-08	9.66042e-09	9.892e-09	1.31549e-08	1.18194e-08	1.13025e-08	1.26863e-08	1.33671e-08	1.03032e-08	1.03123e-08	1.24303e-08	1.21924e-08	7.8028e-09	6.97075e-09	9.23302e-09	6.96942e-09
PS36:5	1.45962e-08	1.35777e-08	1.57185e-08	1.7697e-08	1.67853e-08	1.60145e-08	1.73436e-08	1.77857e-08	1.53969e-08	1.43146e-08	1.69016e-08	1.74529e-08	1.11148e-08	9.2099e-09	1.16163e-08	1.03204e-08
PS36:7	2.90851e-09	2.52318e-09	2.6822e-09	3.77555e-09	3.29132e-09	2.7472e-09	3.45497e-09	4.12219e-09	3.09322e-09	2.77449e-09	3.82194e-09	3.42809e-09	2.3457e-09	2.10135e-09	2.72891e-09	2.36657e-09
PS37:0	2.27912e-09	2.10416e-09	2.33084e-09	2.57858e-09	1.98714e-09	2.12826e-09	2.97125e-09	3.02217e-09	2.36895e-09	2.17037e-09	2.89814e-09	2.50685e-09	1.76014e-09	1.63722e-09	1.58889e-09	1.44671e-09
PS37:1	1.26344e-08	1.3457e-08	1.341e-08	1.64362e-08	1.61772e-08	1.51465e-08	1.77175e-08	1.84368e-08	1.60181e-08	1.45186e-08	1.77029e-08	1.6887e-08	9.25217e-09	8.7759e-09	9.64351e-09	9.36715e-09
PS37:2	9.32091e-09	9.68985e-09	9.69238e-09	1.22141e-08	9.97683e-09	9.03726e-09	1.08491e-08	1.15988e-08	8.96009e-09	8.6442e-09	1.01067e-08	1.03788e-08	9.33677e-09	7.33121e-09	9.33596e-09	8.83957e-09
PS37:3	2.14523e-08	2.36745e-08	2.5666e-08	2.97639e-08	2.76221e-08	2.56184e-08	2.83927e-08	3.28493e-08	2.50629e-08	2.34743e-08	2.73322e-08	2.66311e-08	2.33283e-08	1.86061e-08	2.32728e-08	2.04064e-08
PS37:4	2.80286e-08	2.9396e-08	3.12211e-08	3.46578e-08	3.33702e-08	3.13194e-08	3.47027e-08	4.05598e-08	3.03193e-08	2.69094e-08	3.22882e-08	3.24308e-08	3.15516e-08	2.50933e-08	3.07232e-08	2.92491e-08
PS37:5	6.23723e-08	6.31395e-08	6.71889e-08	7.7135e-08	7.27481e-08	6.68149e-08	7.31857e-08	8.0571e-08	6.54777e-08	6.25884e-08	7.06067e-08	6.9659e-08	6.11606e-08	5.08514e-08	6.07564e-08	5.83918e-08
PS37:6	1.54849e-08	1.59698e-08	1.7243e-08	1.78058e-08	1.60591e-08	1.57002e-08	1.62022e-08	1.75636e-08	1.61673e-08	1.55478e-08	1.81143e-08	1.6643e-08	1.55712e-08	1.57626e-08	1.80137e-08	1.57429e-08
PS37:7	7.36517e-08	8.1306e-08	7.67235e-08	8.30585e-08	8.07866e-08	8.04886e-08	7.96939e-08	8.97988e-08	7.63584e-08	7.71984e-08	9.16316e-08	7.95366e-08	8.08737e-08	7.56858e-08	8.38998e-08	7.58425e-08
PS38:0	1.24027e-09	1.1113e-09	1.49682e-09	1.39193e-09	1.20019e-09	1.47918e-09	1.11471e-09	1.31406e-09	1.35422e-09	1.15562e-09	1.32117e-09	1.41084e-09	7.77792e-10	5.67061e-10	8.35805e-10	6.13518e-10
PS38:1	6.92648e-09	6.6075e-09	7.76777e-09	8.59536e-09	7.82785e-09	8.26566e-09	8.10084e-09	9.75771e-09	8.13503e-09	6.79098e-09	8.7978e-09	9.09412e-09	4.83446e-09	3.43602e-09	4.88274e-09	4.37531e-09
PS38:2	7.54454e-09	6.81716e-09	7.34585e-09	9.03898e-09	7.49347e-09	7.26726e-09	7.70348e-09	8.97451e-09	7.66065e-09	6.9494e-09	8.59347e-09	8.3627e-09	5.62793e-09	4.90688e-09	6.11877e-09	6.09925e-09
PS38:3	2.93658e-08	2.54594e-08	2.98382e-08	3.4334e-08	3.79794e-08	3.75533e-08	4.00072e-08	4.42382e-08	3.36673e-08	3.19121e-08	3.76713e-08	3.58662e-08	2.89732e-08	2.30271e-08	2.84771e-08	2.58251e-08
PS38:4	4.70138e-08	4.45707e-08	4.68525e-08	5.32243e-08	6.05098e-08	5.92007e-08	6.0062e-08	6.99876e-08	5.07846e-08	4.83805e-08	5.82198e-08	5.7222e-08	5.06639e-08	3.84624e-08	4.74818e-08	4.39723e-08
PS38:5	1.02232e-07	1.01031e-07	1.08811e-07	1.25063e-07	1.36991e-07	1.32268e-07	1.34659e-07	1.42779e-07	1.14373e-07	1.04953e-07	1.26763e-07	1.24265e-07	9.68691e-08	7.89176e-08	9.46475e-08	8.87526e-08
PS38:6	1.41058e-08	1.35345e-08	1.49673e-08	1.63801e-08	1.57983e-08	1.4195e-08	1.67278e-08	1.5701e-08	1.49327e-08	1.44131e-08	1.64018e-08	1.68469e-08	8.12657e-09	8.15151e-09	9.02777e-09	8.47409e-09
PS38:7	2.28333e-09	2.11348e-09	2.33468e-09	2.58069e-09	1.99116e-09	2.12896e-09	2.97196e-09	3.02582e-09	2.3849e-09	2.17483e-09	2.90083e-09	2.5082e-09	1.77065e-09	1.63806e-09	1.59762e-09	1.44834e-09
PS38:8	1.26386e-08	1.34585e-08	1.341e-08	1.64374e-08	1.61772e-08	1.51483e-08	1.77175e-08	1.84372e-08	1.60181e-08	1.45197e-08	1.77029e-08	1.6887e-08	9.25217e-09	8.77807e-09	9.64543e-09	9.36715e-09
PS39:0	1.07398e-09	1.14366e-09	1.21208e-09	1.50283e-09	1.21962e-09	1.09718e-09	1.15987e-09	1.21719e-09	1.13995e-09	9.99926e-10	1.30907e-09	1.42446e-09	7.85086e-10	6.14443e-10	7.98633e-10	6.61475e-10
PS39:1	5.40506e-09	5.35643e-09	5.97377e-09	6.63967e-09	5.26966e-09	5.263e-09	5.97546e-09	6.22081e-09	5.19214e-09	4.73032e-09	5.70454e-09	5.77652e-09	2.48296e-09	2.09881e-09	2.46566e-09	2.53514e-09
PS39:2	4.62594e-09	5.19616e-09	5.44083e-09	6.32367e-09	4.5603e-09	4.39823e-09	4.87381e-09	5.36108e-09	4.22994e-09	3.87111e-09	4.98092e-09	4.95714e-09	3.43307e-09	3.15996e-09	3.68701e-09	3.2861e-09
PS39:3	1.26043e-08	1.4244e-08	1.49656e-08	1.77195e-08	1.76224e-08	1.80026e-08	1.99133e-08	2.10217e-08	1.49647e-08	1.41081e-08	1.65155e-08	1.71714e-08	1.37803e-08	1.11912e-08	1.20675e-08	1.1982e-08
PS39:4	2.16399e-08	2.38173e-08	2.47793e-08	2.81912e-08	3.16832e-08	3.0803e-08	3.55671e-08	3.5848e-08	2.55803e-08	2.59523e-08	2.97715e-08	3.08812e-08	2.48398e-08	2.03761e-08	2.42021e-08	2.32515e-08
PS39:5	4.42758e-08	4.68336e-08	5.2104e-08	5.67814e-08	5.93001e-08	6.35297e-08	6.65089e-08	7.22896e-08	5.27326e-08	5.04382e-08	5.85104e-08	6.03364e-08	4.52852e-08	3.6527e-08	4.31138e-08	4.05976e-08
PS39:6	6.56694e-09	6.89681e-09	7.03634e-09	7.31788e-09	6.23724e-09	6.84977e-09	6.86404e-09	7.3462e-09	6.64793e-09	6.47476e-09	7.02044e-09	7.63403e-09	4.1766e-09	3.44408e-09	4.26205e-09	3.75005e-09
PS39:7	1.24027e-09	1.1113e-09	1.49682e-09	1.39193e-09	1.20019e-09	1.47918e-09	1.11471e-09	1.31406e-09	1.35422e-09	1.15562e-09	1.32117e-09	1.41084e-09	7.77792e-10	5.67061e-10	8.35805e-10	6.13518e-10
PS39:8	6.92648e-09	6.6075e-09	7.76777e-09	8.59536e-09	7.82785e-09	8.26566e-09	8.10084e-09	9.75771e-09	8.13503e-09	6.79098e-09	8.7978e-09	9.09412e-09	4.83446e-09	3.43602e-09	4.88274e-09	4.37531e-09
PS40:1	2.79119e-09	2.27745e-09	2.81945e-09	3.03235e-09	2.47481e-09	2.06359e-09	2.37427e-09	2.56366e-09	2.59658e-09	2.0127e-09	2.69933e-09	2.73423e-09	1.53357e-09	1.09134e-09	1.559e-09	1.29671e-09
PS40:2	2.55008e-09	2.81916e-09	2.68764e-09	3.49354e-09	2.22112e-09	2.12708e-09	2.00041e-09	2.63982e-09	1.88564e-09	1.8262e-09	2.57627e-09	2.47847e-09	1.54489e-09	1.52305e-09	1.65341e-09	1.45692e-09
PS40:3	6.96041e-09	7.07113e-09	6.64147e-09	8.63159e-09	8.1542e-09	7.76453e-09	8.9399e-09	8.68235e-09	7.13947e-09	6.67203e-09	7.90329e-09	8.09628e-09	5.29821e-09	3.93648e-09	5.15309e-09	5.43016e-09
PS40:4	8.58955e-09	9.0684e-09	9.79722e-09	1.03777e-08	1.11111e-08	1.15405e-08	1.22652e-08	1.25112e-08	9.43132e-09	9.07945e-09	1.11831e-08	1.04874e-08	7.10994e-09	5.73451e-09	7.41022e-09	6.68388e-09
PS40:5	1.52709e-08	1.59261e-08	1.62238e-08	2.0929e-08	1.90814e-08	1.96125e-08	2.0999e-08	2.34879e-08	1.62201e-08	1.5048e-08	1.91647e-08	1.81951e-08	1.27448e-08	1.03704e-08	1.2641e-08	1.15348e-08
PS40:6	2.65934e-09	2.2111e-09	2.4965e-09	3.16999e-09	3.57342e-09	3.15811e-09	3.72752e-09	4.24286e-09	2.99221e-09	2.84238e-09	3.45974e-09	3.10105e-09	1.20344e-09	1.27859e-09	1.50374e-09	1.554e-09
PS40:7	9.84568e-10	9.66374e-10	1.03217e-09	1.19655e-09	8.74906e-10	8.92103e-10	8.78567e-10	8.96375e-10	9.54543e-10	6.86861e-10	1.01086e-09	1.06988e-09	5.79264e-10	4.30631e-10	6.38894e-10	4.78229e-10
PS40:8	5.40506e-09	5.35643e-09	5.97377e-09	6.63967e-09	5.26966e-09	5.263e-09	5.97546e-09	6.22081e-09	5.19214e-09	4.73032e-09	5.70454e-09	5.77652e-09	2.48296e-09	2.09881e-09	2.46566e-09	2.53514e-09
PS40:9	4.62594e-09	5.19616e-09	5.44083e-09	6.32367e-09	4.5603e-09	4.39823e-09	4.87381e-09	5.36108e-09	4.22994e-09	3.87111e-09	4.98092e-09	4.95714e-09	3.43307e-09	3.15996e-09	3.68701e-09	3.2861e-09
PS40:10	1.26043e-08	1.4244e-08	1.49656e-08	1.77195e-08	1.76224e-08	1.80026e-08	1.99133e-08	2.10217e-08	1.49647e-08	1.41081e-08	1.65155e-08	1.71714e-08	1.37803e-08	1.11912e-08	1.20675e-08	1.1982e-08
PS41:1	9.65889e-10	9.34866e-10	9.2089e-10	1.21636e-09	9.57446e-10	8.22155e-10	9.97779e-10	1.02551e-09	7.13777e-10	7.66314e-10	9.32623e-10	8.72438e-10	4.16179e-10	4.34365e-10	4.20497e-10	4.15981e-10
PS41:2	1.51595e-09	1.53703e-09	1.75794e-09	2.15031e-09	1.41923e-09	1.32695e-09	1.48556e-09	1.88018e-09	1.26466e-09	1.32532e-09	1.60992e-09	1.36541e-09	9.42754e-10	7.41522e-10	7.57462e-10	7.92378e-10
PS41:3	7.31088e-09	7.32681e-09	7.65208e-09	9.82332e-09	8.4289e-09	7.87566e-09	8.87532e-09	1.15476e-08	6.91639e-09	6.3055e-09	7.65724e-09	8.37363e-09	4.59923e-09	3.80886e-09	4.93292e-09	4.66241e-09
PS41:4	1.05493e-08	1.06739e-08	1.12999e-08	1.39318e-08	1.2809e-08	1.14352e-08	1.27598e-08	1.48136e-08	1.04126e-08	9.06663e-09	1.16242e-08	1.15327e-08	6.48727e-09	5.38522e-09	6.69374e-09	6.21e-09
PS41:5	1.80417e-08	1.83948e-08	1.94657e-08	2.31634e-08	2.38375e-08	1.94127e-08	2.18161e-08	2.54907e-08	1.74126e-08	1.58192e-08	1.86263e-08	1.97596e-08	1.05141e-08	9.57459e-09	1.08133e-08	9.8387e-09
PS41:8	2.55873e-09	2.17609e-09	2.62939e-09	2.83389e-09	2.38362e-09	2.03573e-09	2.2794e-09	2.47248e-09	2.45308e-09	1.89731e-09	2.58421e-09	2.53697e-09	1.50256e-09	9.87292e-10	1.51003e-09	1.24167e-09
PS41:9	2.47035e-09	2.65494e-09	2.57877e-09	3.28398e-09	2.1286e-09	2.00638e-09	1.93771e-09	2.55848e-09	1.81728e-09	1.74102e-09	2.4145e-09	2.38007e-09	1.49675e-09	1.43121e-09	1.59023e-09	1.40234e-09
PS42:3	2.45005e-09	2.36288e-09	2.64763e-09	3.01645e-09	2.3243e-09	2.15732e-09	2.51496e-09	2.93374e-09	1.82945e-09	1.91174e-09	2.44034e-09	1.99911e-09	1.48281e-09	1.21883e-09	1.27015e-09	1.36489e-09
PS42:4	3.176e-09	3.3372e-09	3.29374e-09	4.20871e-09	3.35477e-09	3.12335e-09	3.36346e-09	3.84241e-09	2.89174e-09	3.15268e-09	3.51654e-09	3.18735e-09	1.89965e-09	1.85688e-09	1.78602e-09	1.87361e-09
PS42:5	5.39902e-09	5.79925e-09	6.39499e-09	6.97907e-09	5.3897e-09	5.37078e-09	6.37531e-09	6.95933e-09	4.58578e-09	4.21003e-09	5.47672e-09	5.77753e-09	3.31445e-09	2.95748e-09	3.04902e-09	3.33882e-09
PS43:3	9.67564e-10	9.33829e-10	1.02409e-09	1.12885e-09	9.03638e-10	1.04446e-09	9.79982e-10	1.27622e-09	7.81227e-10	7.45817e-10	9.73419e-10	9.43869e-10	4.75094e-10	5.05142e-10	5.64141e-10	5.35763e-10
PS43:4	1.21294e-09	1.2809e-09	1.34963e-09	1.22592e-09	1.01961e-09	1.24061e-09	1.33053e-09	1.38877e-09	1.14514e-09	1.09077e-09	1.3578e-09	1.4465e-09	5.89049e-10	6.55292e-10	5.13743e-10	7.07106e-10
PS43:5	2.09453e-09	1.91579e-09	2.21287e-09	2.32537e-09	1.75667e-09	1.98828e-09	2.12808e-09	2.12744e-09	1.64405e-09	1.49466e-09	2.08584e-09	1.927e-09	9.6385e-10	9.89438e-10	1.14331e-09	9.00028e-10
PS44:3	7.51966e-10	8.64579e-10	8.0249e-10	9.5059e-10	6.0886e-10	5.58061e-10	7.21522e-10	8.25623e-10	5.71549e-10	6.22702e-10	7.04922e-10	8.02629e-10	3.73684e-10	3.99287e-10	3.70148e-10	3.76653e-10
PS44:4	8.67795e-10	9.52945e-10	1.02479e-09	1.09138e-09	8.07977e-10	9.76575e-10	1.00592e-09	1.02223e-09	7.83298e-10	9.22206e-10	1.01251e-09	9.3816e-10	4.69058e-10	4.36196e-10	4.98055e-10	4.32335e-10
PS44:5	1.45845e-09	1.42022e-09	1.43711e-09	1.67477e-09	1.28449e-09	1.2306e-09	1.53518e-09	1.44762e-09	1.08443e-09	1.19357e-09	1.41325e-09	1.42463e-09	7.66266e-10	5.8626e-10	7.78696e-10	7.10726e-10
PS45:4	5.91104e-10	5.5496e-10	5.59906e-10	7.92054e-10	5.31401e-10	5.75091e-10	6.53416e-10	8.13742e-10	5.52091e-10	5.35472e-10	5.85406e-10	7.46555e-10	2.63326e-10	1.98771e-10	3.43542e-10	3.03813e-10
PS45:5	1.0944e-09	1.05513e-09	1.31678e-09	1.18098e-09	9.95551e-10	9.88173e-10	1.32495e-09	1.26775e-09	1.08865e-09	9.41292e-10	1.18514e-09	1.38316e-09	3.9342e-10	5.21226e-10	5.26943e-10	4.5724e-10
PS46:3	4.73826e-10	4.89912e-10	5.65195e-10	5.62055e-10	5.44547e-10	3.74495e-10	6.04123e-10	5.58011e-10	5.31724e-10	5.1748e-10	6.18554e-10	5.8892e-10	3.20658e-10	2.51288e-10	3.44997e-10	3.37453e-10
PS46:4	7.61211e-10	7.97409e-10	9.48284e-10	1.08677e-09	7.93286e-10	9.69565e-10	1.06349e-09	9.42061e-10	8.66296e-10	9.15459e-10	8.60262e-10	1.14116e-09	4.89455e-10	3.81909e-10	4.24738e-10	3.82786e-10
PS46:5	1.55975e-09	1.70008e-09	1.9177e-09	2.07887e-09	1.68172e-09	1.83172e-09	2.09357e-09	1.85704e-09	1.7066e-09	1.54721e-09	2.00669e-09	2.21843e-09	9.79786e-10	6.76615e-10	7.77339e-10	7.78127e-10
PA35:1	4.94693e-10	3.54305e-10	3.99816e-10	3.45178e-10	4.24748e-10	4.52826e-10	5.20403e-10	5.66635e-10	4.59984e-10	4.78367e-10	4.00939e-10	5.67316e-10	3.24627e-10	2.74135e-10	5.0833e-10	3.68556e-10
PA35:2	9.58648e-10	5.12157e-10	6.64598e-10	5.98842e-10	7.19803e-10	8.50044e-10	8.89075e-10	1.30758e-09	9.68316e-10	9.74385e-10	7.2137e-10	1.11513e-09	4.05368e-10	4.93199e-10	7.89237e-10	6.60257e-10
PA35:3	3.77339e-10	2.26196e-10	2.52621e-10	2.68915e-10	3.02076e-10	2.62775e-10	3.10014e-10	4.4508e-10	3.23992e-10	2.89942e-10	1.81478e-10	3.28518e-10	2.7934e-10	1.86609e-10	3.10373e-10	3.46392e-10
PA35:4	2.10852e-10	1.4286e-10	1.42091e-10	1.76043e-10	1.5251e-10	1.99903e-10	2.42594e-10	3.51932e-10	2.23763e-10	1.94858e-10	1.42264e-10	2.04456e-10	1.29841e-10	8.66186e-11	1.64687e-10	1.65076e-10
PA35:5	2.85021e-10	1.97465e-10	1.9492e-10	2.31507e-10	2.04344e-10	2.22984e-10	3.14071e-10	4.03895e-10	2.88774e-10	2.76095e-10	2.23756e-10	2.43042e-10	1.26209e-10	1.12612e-10	2.0308e-10	2.15559e-10
PA35:6	4.09982e-10	4.39687e-10	4.50836e-10	4.24987e-10	4.5509e-10	5.84915e-10	4.26697e-10	5.43792e-10	4.54158e-10	4.19731e-10	4.80889e-10	4.6067e-10	4.80049e-10	4.96802e-10	5.97537e-10	4.31742e-10
PA36:0	2.89057e-10	2.87906e-10	2.73655e-10	2.85409e-10	2.29799e-10	2.63244e-10	2.86884e-10	4.06217e-10	2.93751e-10	3.27814e-10	2.33341e-10	2.53906e-10	2.40317e-10	2.37671e-10	3.27721e-10	3.24451e-10
PA36:1	4.38741e-10	4.68574e-10	4.46742e-10	5.74031e-10	5.35023e-10	6.33142e-10	6.28653e-10	1.03941e-09	5.75081e-10	5.5788e-10	6.20447e-10	5.42705e-10	4.03501e-10	3.54538e-10	6.31582e-10	5.17652e-10
PA36:2	1.30093e-09	1.02408e-09	1.12767e-09	1.41439e-09	1.41403e-09	1.45992e-09	1.62212e-09	2.13198e-09	1.73459e-09	1.68845e-09	1.50476e-09	1.56195e-09	8.27867e-10	8.55519e-10	1.37734e-09	1.01057e-09
PA36:3	5.15896e-10	4.62058e-10	4.15838e-10	5.45483e-10	4.17012e-10	4.66489e-10	5.26108e-10	7.35253e-10	5.37481e-10	5.22473e-10	4.91229e-10	6.11633e-10	4.92489e-10	5.85317e-10	8.47544e-10	8.04255e-10
PA36:4	4.26962e-10	2.83616e-10	2.87832e-10	3.55935e-10	3.97298e-10	4.2008e-10	4.39958e-10	8.00455e-10	4.97113e-10	4.78055e-10	3.89533e-10	4.5893e-10	3.08449e-10	3.05392e-10	4.92184e-10	5.19495e-10
PA36:5	3.80672e-10	2.98459e-10	2.43799e-10	3.59504e-10	2.60835e-10	3.41426e-10	4.47494e-10	6.66858e-10	4.93233e-10	4.72318e-10	3.66598e-10	4.78032e-10	2.36099e-10	2.87181e-10	4.16782e-10	5.7442e-10
PA36:6	2.09613e-10	1.49427e-10	1.29208e-10	1.57389e-10	2.05784e-10	1.62012e-10	2.58673e-10	3.71066e-10	3.30265e-10	2.36052e-10	2.20935e-10	2.7889e-10	1.43154e-10	1.57211e-10	2.2491e-10	2.48334e-10
PA37:0	7.71399e-10	4.07049e-10	4.35707e-10	5.90984e-10	5.53265e-10	5.75002e-10	6.75438e-10	9.56125e-10	6.63319e-10	5.55166e-10	4.67878e-10	5.49527e-10	7.65063e-10	5.81598e-10	1.19061e-09	1.24926e-09
PA37:1	5.96083e-10	3.63529e-10	3.1853e-10	4.69225e-10	2.751e-10	5.53823e-10	5.33257e-10	8.5293e-10	7.81001e-10	5.83843e-10	1.04486e-10	6.30948e-10	3.93605e-10	3.60254e-10	4.42557e-10	5.37499e-10
PA37:2	6.95493e-10	5.67353e-10	5.17476e-10	6.79725e-10	7.06881e-10	7.66475e-10	7.19011e-10	8.52142e-10	8.63178e-10	7.47049e-10	7.26778e-10	6.07179e-10	4.03575e-10	4.13274e-10	5.54645e-10	5.4142e-10
PA37:3	4.6462e-10	2.69931e-10	5.63008e-10	5.82213e-10	4.92284e-10	6.00464e-10	5.57915e-10	6.54869e-10	4.91746e-10	5.77913e-10	5.69503e-10	6.08885e-10	3.20415e-10	4.64689e-10	6.59334e-10	5.9198e-10
PA37:4	5.50316e-10	4.48647e-10	3.74606e-10	4.35351e-10	3.90394e-10	4.72259e-10	5.78542e-10	6.73123e-10	6.05913e-10	4.99164e-10	4.83364e-10	5.07374e-10	3.70733e-10	3.35405e-10	5.94826e-10	5.23353e-10
PA37:5	1.2996e-09	9.31765e-10	7.85062e-10	1.16183e-09	9.89557e-10	1.08974e-09	1.39432e-09	1.70529e-09	1.30105e-09	1.08842e-09	9.78438e-10	1.41367e-09	8.6736e-10	8.42231e-10	1.26289e-09	1.19092e-09
PA37:6	1.01872e-09	7.30816e-10	5.62573e-10	8.59864e-10	8.07243e-10	8.86182e-10	9.76145e-10	1.5603e-09	1.38524e-09	1.25107e-09	8.17201e-10	1.11473e-09	4.22871e-10	5.75946e-10	7.67939e-10	6.43657e-10
PA38:1	2.58342e-10	1.7386e-10	1.12181e-10	2.36723e-10	2.17584e-10	2.59459e-10	3.65469e-10	4.84597e-10	3.81379e-10	3.18346e-10	1.79787e-10	3.20969e-10	1.10712e-10	1.50566e-10	1.72601e-10	1.96858e-10
PA38:2	2.62768e-10	1.97475e-10	1.46455e-10	2.31563e-10	1.66784e-10	3.07345e-10	2.66653e-10	6.32097e-10	4.46005e-10	3.17157e-10	3.2093e-10	3.33445e-10	1.40764e-10	1.69865e-10	2.2487e-10	2.15107e-10
PA38:3	3.89903e-10	2.08985e-10	1.81774e-10	3.32959e-10	2.58376e-10	3.42638e-10	4.63459e-10	5.8736e-10	4.65223e-10	3.50611e-10	2.93104e-10	4.14782e-10	2.2695e-10	2.29902e-10	2.98257e-10	3.2962e-10
PA38:4	6.65312e-10	5.12322e-10	4.54124e-10	6.28736e-10	6.65783e-10	6.83832e-10	9.15883e-10	1.2583e-09	9.78463e-10	6.31958e-10	6.58226e-10	9.23518e-10	4.06085e-10	3.99921e-10	7.5319e-10	6.29728e-10
PA38:5	1.8804e-09	1.59905e-09	1.51759e-09	1.96249e-09	1.63569e-09	1.89459e-09	2.32503e-09	3.1915e-09	2.50116e-09	1.81298e-09	1.8779e-09	2.25149e-09	1.40523e-09	1.37254e-09	2.01654e-09	1.91239e-09
PA38:6	3.18636e-09	2.73611e-09	2.81037e-09	2.95893e-09	2.82083e-09	3.35253e-09	4.09778e-09	6.51702e-09	4.8884e-09	3.43548e-09	3.43787e-09	4.61984e-09	2.24152e-09	2.35496e-09	3.71237e-09	3.60643e-09
PA38:7	8.29992e-10	5.63745e-10	5.11983e-10	7.55496e-10	6.14445e-10	6.76735e-10	7.60107e-10	1.13468e-09	7.37279e-10	6.33268e-10	4.99848e-10	6.49224e-10	8.84361e-10	6.9284e-10	1.28451e-09	1.42835e-09
PA38:8	6.51206e-10	4.37488e-10	3.83959e-10	5.39277e-10	4.29096e-10	6.35981e-10	6.5139e-10	9.88709e-10	8.98955e-10	6.2954e-10	5.3739e-10	6.84848e-10	4.40127e-10	3.99456e-10	6.5475e-10	6.22874e-10
PA39:0	3.53698e-10	3.35448e-10	2.60002e-10	2.65e-10	2.85733e-10	3.59398e-10	4.3082e-10	7.03523e-10	4.79693e-10	3.35823e-10	3.09199e-10	4.10566e-10	3.37036e-10	3.0763e-10	5.4459e-10	4.93494e-10
PA39:1	9.57865e-10	8.18849e-10	7.31847e-10	9.71994e-10	8.89511e-10	1.1099e-09	1.31753e-09	2.09536e-09	1.2923e-09	9.787e-10	1.02084e-09	1.29419e-09	8.76063e-10	8.55553e-10	1.51443e-09	1.37946e-09
PA39:2	1.81345e-09	1.28259e-09	1.02285e-09	1.60271e-09	1.34077e-09	1.87653e-09	2.34023e-09	2.99948e-09	2.21339e-09	1.60987e-09	1.40121e-09	2.06804e-09	1.50193e-09	1.35315e-09	2.06779e-09	2.15951e-09
PA39:3	3.17924e-09	2.07012e-09	1.78036e-09	2.74553e-09	2.07405e-09	2.42097e-09	3.33557e-09	4.76188e-09	3.7013e-09	2.4736e-09	2.44099e-09	3.48203e-09	2.03209e-09	1.78238e-09	2.64716e-09	2.91014e-09
PA39:4	1.86928e-10	1.3401e-10	1.59064e-10	1.81572e-10	2.16767e-10	1.87266e-10	2.10672e-10	3.21445e-10	2.38992e-10	2.11154e-10	2.18149e-10	2.13469e-10	1.36027e-10	1.20747e-10	1.92366e-10	1.70786e-10
PA39:5	5.03015e-10	3.33949e-10	3.4185e-10	5.19819e-10	3.53814e-10	4.50213e-10	5.42276e-10	7.08449e-10	4.89172e-10	5.09909e-10	4.31563e-10	4.63372e-10	2.47703e-10	3.2228e-10	4.40157e-10	4.43243e-10
PA39:6	1.01447e-09	6.34293e-10	6.09007e-10	8.87378e-10	7.80768e-10	9.76489e-10	1.00284e-09	1.39078e-09	1.06909e-09	1.03465e-09	8.59586e-10	1.07543e-09	4.59136e-10	4.65847e-10	6.64311e-10	7.03753e-10
PA39:7	1.67284e-10	1.49563e-10	1.33568e-10	1.81352e-10	1.86827e-10	1.80849e-10	2.31232e-10	3.88397e-10	2.98858e-10	2.3506e-10	1.64094e-10	3.00752e-10	1.41856e-10	1.0641e-10	1.81467e-10	1.73875e-10
PA40:7	3.65523e-10	3.48456e-10	2.67161e-10	2.69598e-10	2.96525e-10	3.78197e-10	4.43357e-10	7.12401e-10	4.93635e-10	3.42911e-10	3.26733e-10	4.18328e-10	3.54594e-10	3.17967e-10	5.61018e-10	5.15943e-10
PA40:8	9.99929e-10	8.42916e-10	7.59764e-10	9.84693e-10	9.33585e-10	1.13883e-09	1.34106e-09	2.1256e-09	1.31011e-09	1.02612e-09	1.05147e-09	1.31443e-09	9.03683e-10	8.77032e-10	1.548e-09	1.39265e-09
PA40:9	1.61859e-09	1.24886e-09	9.51428e-10	1.49191e-09	1.14675e-09	1.71164e-09	2.13053e-09	2.81335e-09	2.03013e-09	1.46622e-09	1.32862e-09	1.65964e-09	1.38254e-09	1.25059e-09	1.93754e-09	1.83643e-09
PA40:10	2.81929e-09	1.90164e-09	1.69259e-09	2.25741e-09	1.82152e-09	2.01937e-09	3.1643e-09	4.49849e-09	3.27085e-09	2.25525e-09	2.24044e-09	2.91797e-09	1.82661e-09	1.61642e-09	2.35746e-09	2.63161e-09
FFA20:5	2.55499e-08	5.14272e-08	4.74072e-08	3.83206e-08	4.61926e-08	6.23298e-08	4.47461e-08	4.24915e-08	6.1441e-08	3.38682e-08	4.24512e-08	3.93695e-08	2.99962e-08	2.10256e-08	5.20961e-08	2.84591e-08
FFA20:4	2.39339e-09	5.1565e-09	4.67803e-09	3.66531e-09	4.96874e-09	5.9431e-09	4.58876e-09	4.63736e-09	7.82829e-09	3.71505e-09	3.59476e-09	3.40971e-09	3.75058e-09	2.36742e-09	6.67259e-09	3.57999e-09
FFA20:1	9.77203e-09	1.14747e-08	1.66192e-08	1.47341e-08	3.94288e-09	1.35912e-08	1.54281e-08	1.2332e-08	9.8576e-09	1.51031e-08	1.26677e-08	1.39984e-08	1.28918e-08	1.14428e-08	5.6092e-09	1.04716e-08
FFA20:0	5.40762e-08	4.95638e-08	6.02677e-08	3.86186e-08	6.06623e-08	4.26785e-08	3.47149e-08	4.65549e-08	4.57849e-08	4.91721e-08	4.7683e-08	4.67785e-08	4.50979e-08	4.70723e-08	4.6052e-08	4.01493e-08
FFA18:1	2.38171e-08	1.57418e-08	2.46161e-08	2.57309e-08	2.64642e-08	2.20975e-08	1.52382e-08	1.97986e-08	1.33088e-08	1.69017e-08	2.80893e-08	2.13913e-08	2.03226e-08	1.39983e-08	1.98123e-08	2.32645e-08
FFA18:0	8.38208e-07	6.27161e-07	8.49043e-07	7.44183e-07	7.83301e-07	8.41569e-07	7.16849e-07	8.47073e-07	7.10376e-07	7.46096e-07	9.08285e-07	7.45103e-07	7.22529e-07	5.77921e-07	7.04995e-07	7.80703e-07
FFA16:1	3.89835e-09	1.93632e-09	3.78411e-09	7.80467e-09	2.12947e-09	8.63733e-09	2.83629e-09	7.43278e-09	3.91651e-09	1.836e-09	1.18979e-09	4.5345e-09	3.75739e-09	4.58664e-09	6.13225e-09	2.54273e-09
FFA16:0	1.21309e-06	9.45962e-07	1.18331e-06	1.11446e-06	1.17571e-06	1.19739e-06	1.04511e-06	1.24385e-06	1.08606e-06	1.09123e-06	1.27915e-06	1.09815e-06	1.07898e-06	9.18517e-07	1.01079e-06	1.06761e-06
FFA14:0	6.07989e-08	5.4179e-08	6.28346e-08	4.89443e-08	6.27148e-08	5.42978e-08	5.76052e-08	5.81762e-08	5.16077e-08	4.61744e-08	6.29411e-08	5.31379e-08	4.14039e-08	3.77153e-08	5.15982e-08	5.33035e-08
DAG32:0(16:0/16:0)	1.03308e-08	8.08265e-09	8.77415e-09	1.48996e-08	9.17991e-09	7.93223e-09	3.8218e-09	5.67061e-09	1.697e-08	6.46756e-09	1.22902e-08	1.28186e-08	6.35832e-09	8.21272e-09	4.96017e-09	5.80492e-09
DAG34:2(16:1/18:1)	4.33079e-09	2.07024e-09	1.99274e-09	3.87264e-09	2.33247e-09	2.36923e-09	2.58925e-09	3.82347e-09	2.85682e-09	3.15593e-09	3.60037e-09	1.92446e-09	1.55292e-09	1.14902e-09	1.75368e-09	2.29135e-09
DAG34:2(17:1/17:1)	8.50544e-09	7.33369e-09	6.57679e-09	7.15428e-09	6.75883e-09	8.89023e-09	9.68058e-09	1.29748e-08	1.06648e-08	7.1437e-09	7.98808e-09	8.21296e-09	4.25586e-09	2.94687e-09	5.45775e-09	5.14235e-09
DAG34:0(18:0/16:0)	1.3949e-08	8.82657e-09	5.88238e-09	6.15474e-09	4.20188e-09	1.00916e-08	9.50079e-09	7.27644e-09	3.3408e-09	1.08425e-08	7.31742e-09	5.01959e-09	8.00287e-09	9.71666e-09	1.14268e-08	6.55949e-09
DAG36:2(18:1/18:1)	2.15627e-08	1.40139e-08	1.40391e-08	2.1096e-08	2.14203e-08	1.84399e-08	2.14948e-08	2.39689e-08	2.29913e-08	1.94334e-08	1.94271e-08	1.93864e-08	1.19721e-08	9.97192e-09	1.06928e-08	1.54944e-08
DAG36:1(22:0/14:1)	3.47989e-09	1.72987e-09	2.16535e-09	2.4229e-09	2.02915e-09	2.0266e-09	2.29492e-09	1.84024e-09	2.04312e-09	3.26052e-09	2.49771e-09	2.17987e-09	3.00718e-09	1.83183e-09	2.64912e-09	3.88043e-09
DAG36:0(18:0/18:0)	7.96327e-08	3.91667e-08	5.34852e-08	4.58756e-08	4.0553e-08	4.07628e-08	5.14948e-08	4.29762e-08	4.24895e-08	5.76312e-08	4.48579e-08	4.41415e-08	4.85379e-08	6.71034e-08	5.76899e-08	5.28123e-08
DAG36:0(22:0/14:0)	1.26425e-08	6.32691e-09	9.16865e-09	7.13563e-09	7.52843e-09	6.25055e-09	1.04395e-08	7.1181e-09	7.63215e-09	7.6147e-09	6.57271e-09	6.34186e-09	9.74216e-09	1.13228e-08	1.20946e-08	8.26106e-09
DAG38:6(20:5/18:1)	2.0628e-08	1.49404e-08	1.53067e-08	1.64541e-08	1.6585e-08	1.56775e-08	1.85318e-08	2.03352e-08	2.26685e-08	1.53472e-08	1.53687e-08	1.45084e-08	9.96479e-09	9.19701e-09	9.09982e-09	1.284e-08
DAG38:6(24:6/14:0)	4.10428e-09	3.70904e-09	3.26587e-09	4.08482e-09	3.88692e-09	3.30222e-09	4.26098e-09	4.41835e-09	4.65173e-09	4.56183e-09	3.72744e-09	3.63075e-09	2.01141e-09	2.31904e-09	2.84589e-09	2.86428e-09
DAG38:5(20:5/18:0)	1.28613e-08	8.55059e-09	8.78966e-09	9.1124e-09	9.14973e-09	9.36906e-09	9.28788e-09	1.21473e-08	1.31846e-08	9.52523e-09	8.95156e-09	6.80258e-09	4.12099e-09	3.33378e-09	6.81246e-09	6.54723e-09
DAG38:3(20:2/18:1)	6.33038e-09	3.58819e-09	4.52904e-09	3.99683e-09	3.25454e-09	2.81102e-09	3.08327e-09	2.7309e-09	2.6565e-09	2.86366e-09	3.39583e-09	3.53607e-09	3.70622e-09	4.1392e-09	5.97877e-09	2.82987e-09
DAG38:0(20:0/18:0)	1.1495e-07	6.06508e-08	7.71064e-08	6.54818e-08	6.05107e-08	5.78094e-08	7.65405e-08	6.11206e-08	6.64481e-08	7.63686e-08	6.08065e-08	6.48236e-08	7.21196e-08	9.69126e-08	8.66739e-08	8.07422e-08
DAG40:10(20:5/20:5)	7.2169e-09	5.13646e-09	5.69877e-09	7.22139e-09	7.24569e-09	6.48706e-09	6.61446e-09	9.13795e-09	8.38919e-09	3.77461e-09	4.42682e-09	6.01139e-09	4.69725e-09	2.76008e-09	7.44516e-09	5.80207e-09
DAG40:9(20:5/20:4)	2.98124e-09	2.98142e-09	3.69339e-09	4.395e-09	3.69453e-09	4.04468e-09	4.40169e-09	5.33443e-09	4.79018e-09	2.23275e-09	3.39378e-09	2.64644e-09	3.04588e-09	2.37862e-09	3.27539e-09	5.26707e-09
TAG40:2(17:1)	2.38824e-09	1.98959e-09	2.02989e-09	2.30744e-09	2.76686e-09	2.90958e-09	3.41783e-09	3.12815e-09	3.11848e-09	3.45599e-09	3.38645e-09	3.23408e-09	3.28519e-09	2.21713e-09	2.89177e-09	2.88508e-09
TAG41:2(18:1)	2.71279e-09	2.18518e-09	2.85187e-09	2.89919e-09	4.13671e-09	3.58319e-09	3.55757e-09	4.91375e-09	4.521e-09	4.301e-09	4.71269e-09	5.37343e-09	5.03231e-09	4.09711e-09	4.88851e-09	4.103e-09
TAG42:2(18:1)	2.914e-09	1.96626e-09	2.25749e-09	2.43398e-09	2.14946e-09	2.03844e-09	1.79017e-09	2.30933e-09	2.01513e-09	2.44954e-09	2.35277e-09	2.4541e-09	4.0633e-09	3.15928e-09	4.58249e-09	3.79629e-09
TAG42:1(18:1)	1.38256e-09	1.17047e-09	8.18897e-10	1.12756e-09	8.2973e-10	6.79469e-10	1.00219e-09	1.11038e-09	1.12076e-09	1.41942e-09	1.05354e-09	7.92867e-10	2.28694e-09	2.19966e-09	2.7349e-09	2.42251e-09
TAG42:0(14:0)	7.50537e-10	4.50084e-10	6.76573e-10	8.8467e-10	5.92631e-10	4.05564e-10	4.68938e-10	5.6753e-10	5.85189e-10	7.25007e-10	7.05353e-10	4.89487e-10	7.6351e-10	8.16157e-10	9.32471e-10	6.64137e-10
TAG43:2(11:1)	2.29743e-09	1.70032e-09	2.36236e-09	2.55265e-09	2.91457e-10	2.72477e-10	4.90713e-10	3.80063e-10	2.36659e-10	2.51566e-10	2.74098e-10	2.19316e-10	1.87835e-09	1.08255e-09	1.98168e-09	1.55951e-09
TAG43:2(14:1)	1.67555e-10	2.05228e-10	2.97188e-10	3.05167e-10	4.3214e-10	3.50733e-10	4.89523e-10	4.79908e-10	4.73343e-10	5.64928e-10	5.07955e-10	5.50448e-10	1.61459e-10	2.42019e-10	2.53989e-10	2.92982e-10
TAG43:2(17:1)	3.15346e-09	2.56233e-09	2.40294e-09	2.88801e-09	1.85465e-09	1.81416e-09	2.12302e-09	1.84675e-09	1.57258e-09	1.51846e-09	1.79796e-09	2.32481e-09	3.58977e-09	2.56683e-09	3.31513e-09	3.37716e-09
TAG43:2(18:1)	2.4662e-09	1.6115e-09	1.7326e-09	2.37509e-09	1.30399e-09	1.21839e-09	1.16957e-09	1.38237e-09	1.20422e-09	1.11767e-09	1.32957e-09	1.51661e-09	4.33122e-09	3.33638e-09	4.12562e-09	3.599e-09
TAG43:1(15:0)	1.02439e-09	7.52078e-10	9.85325e-10	1.20372e-09	5.47283e-10	7.00334e-10	5.58279e-10	5.7932e-10	5.08133e-10	4.35616e-10	4.1068e-10	4.27808e-10	1.40924e-09	1.2923e-09	1.19624e-09	1.26359e-09
TAG43:0(14:0)	8.62585e-10	6.76124e-10	6.45518e-10	1.15743e-09	4.96107e-10	4.89832e-10	5.23014e-10	5.62405e-10	4.20615e-10	6.82953e-10	4.66979e-10	5.09565e-10	7.24357e-10	6.7531e-10	7.42095e-10	6.74726e-10
TAG43:0(15:0)	1.06536e-09	1.01838e-09	1.02301e-09	1.12389e-09	8.02764e-10	5.11813e-10	6.78257e-10	8.4971e-10	4.98811e-10	9.29529e-10	6.9348e-10	7.72213e-10	1.39117e-09	1.23904e-09	1.4813e-09	1.32485e-09
TAG44:1(14:0)	1.33072e-09	1.04685e-09	1.17092e-09	1.47601e-09	9.23668e-10	7.76232e-10	8.55531e-10	9.63166e-10	8.71555e-10	9.46546e-10	9.42321e-10	1.06382e-09	1.05137e-09	8.69769e-10	1.34281e-09	1.00776e-09
TAG44:0(14:0)	2.24252e-09	2.46058e-09	1.36884e-09	2.13129e-09	1.47746e-09	1.16423e-09	1.47371e-09	1.57968e-09	1.04165e-09	1.84466e-09	1.55395e-09	1.31473e-09	1.96672e-09	1.82427e-09	2.25481e-09	2.73995e-09
TAG44:0(15:0)	1.88777e-09	1.47181e-09	1.49805e-09	1.6714e-09	1.04772e-09	8.52857e-10	9.00892e-10	8.97408e-10	1.10133e-09	9.56805e-10	1.09062e-09	1.00726e-09	2.79629e-09	2.58026e-09	3.15263e-09	2.80324e-09
TAG45:1(14:0)	2.64057e-09	1.82944e-09	2.25181e-09	3.03344e-09	1.5908e-09	1.69014e-09	1.74213e-09	1.46396e-09	1.27604e-09	1.68612e-09	1.45075e-09	1.84112e-09	2.51363e-09	2.05531e-09	2.6247e-09	2.1475e-09
TAG45:1(15:0)	5.02505e-09	4.11349e-09	4.32417e-09	4.5856e-09	2.87449e-09	2.71155e-09	2.95017e-09	3.22831e-09	2.46373e-09	2.42266e-09	2.62079e-09	2.93311e-09	5.12289e-09	3.82213e-09	5.12334e-09	5.03894e-09
TAG45:0(15:0)	4.36837e-09	3.73913e-09	4.31517e-09	4.99832e-09	2.96009e-09	2.44262e-09	2.89715e-09	3.14145e-09	2.39013e-09	2.67913e-09	2.34178e-09	2.79096e-09	8.52269e-09	6.78115e-09	8.43819e-09	8.0181e-09
TAG46:2(14:1)	3.51563e-09	3.30004e-09	3.28708e-09	3.90354e-09	3.36191e-09	3.23784e-09	3.55899e-09	4.04204e-09	3.42659e-09	3.37705e-09	3.63385e-09	3.93574e-09	2.90336e-09	2.62268e-09	2.9326e-09	2.96302e-09
TAG46:2(14:0)	2.3626e-09	1.94126e-09	1.78169e-09	2.01366e-09	2.04728e-09	2.06541e-09	2.15076e-09	2.21634e-09	1.97949e-09	1.81858e-09	1.83983e-09	1.8879e-09	1.45837e-09	1.48533e-09	1.77863e-09	1.68038e-09
TAG46:2(15:0)	3.76205e-09	3.32168e-09	3.32378e-09	3.7216e-09	3.05844e-09	2.61883e-09	2.97513e-09	3.14881e-09	2.83201e-09	2.38259e-09	2.66331e-09	2.90184e-09	3.38376e-09	2.5844e-09	3.44677e-09	2.95719e-09
TAG46:2(16:1)	4.7e-09	3.80784e-09	3.74072e-09	4.7523e-09	3.77253e-09	3.7549e-09	3.35258e-09	3.98893e-09	3.40214e-09	3.48604e-09	4.09837e-09	3.54537e-09	2.71785e-09	2.18355e-09	3.88726e-09	2.82258e-09
TAG46:2(17:1)	1.1745e-08	9.26547e-09	9.93942e-09	1.22958e-08	7.42206e-09	6.83776e-09	8.087e-09	7.75321e-09	5.87705e-09	6.35877e-09	6.84876e-09	8.28133e-09	7.22254e-09	6.9304e-09	8.14625e-09	7.94774e-09
TAG46:2(18:1)	6.46546e-09	5.51609e-09	5.61577e-09	6.01853e-09	3.55133e-09	3.03128e-09	2.94528e-09	3.62131e-09	3.01617e-09	3.74849e-09	3.30041e-09	3.34789e-09	7.83932e-09	6.08863e-09	7.98846e-09	7.12579e-09
TAG46:1(14:0)	6.20653e-09	6.27202e-09	6.27997e-09	7.52713e-09	4.44438e-09	3.8393e-09	4.03763e-09	4.96857e-09	4.12901e-09	4.90042e-09	4.15457e-09	4.64706e-09	7.23258e-09	6.08969e-09	7.37581e-09	6.58627e-09
TAG46:1(15:0)	9.93847e-09	9.50377e-09	9.90756e-09	1.0985e-08	7.00575e-09	5.77858e-09	6.30253e-09	6.46639e-09	6.19275e-09	6.1567e-09	6.26879e-09	6.98885e-09	1.47063e-08	1.06404e-08	1.34047e-08	1.31247e-08
TAG46:1(16:1)	4.0125e-09	2.82743e-09	3.40935e-09	4.23583e-09	2.59017e-09	2.58386e-09	2.67507e-09	2.87789e-09	2.43905e-09	2.63484e-09	2.74067e-09	2.89218e-09	4.04037e-09	3.45408e-09	4.40928e-09	4.59433e-09
TAG46:1(16:0)	3.05102e-09	2.68325e-09	2.88093e-09	3.48872e-09	2.502e-09	2.08788e-09	2.31447e-09	2.66059e-09	2.05742e-09	1.99784e-09	2.79612e-09	2.18547e-09	2.64185e-09	2.53742e-09	2.81192e-09	2.49723e-09
TAG46:1(17:1)	6.96835e-09	6.08976e-09	6.25356e-09	7.44296e-09	3.39805e-09	3.45704e-09	3.46335e-09	4.67796e-09	3.59799e-09	3.62493e-09	3.74297e-09	4.52526e-09	6.71876e-09	5.38515e-09	7.0532e-09	5.79576e-09
TAG46:1(18:1)	4.13169e-09	3.1013e-09	3.23058e-09	3.58707e-09	2.40122e-09	2.05322e-09	1.80946e-09	2.36119e-09	2.24898e-09	2.51409e-09	2.04786e-09	2.76312e-09	4.83595e-09	4.31078e-09	5.09067e-09	5.23363e-09
TAG46:0(14:0)	4.40889e-09	3.32337e-09	2.74632e-09	3.80313e-09	2.11865e-09	2.07986e-09	1.48476e-09	2.79617e-09	2.21178e-09	2.72538e-09	3.38066e-09	1.22923e-09	4.34897e-09	3.89438e-09	5.58919e-09	4.31487e-09
TAG46:0(15:0)	3.26421e-09	3.76599e-09	3.85169e-09	4.61249e-09	2.91463e-09	2.62806e-09	3.15462e-09	3.15946e-09	2.72386e-09	2.68635e-09	2.88617e-09	2.6706e-09	7.82778e-09	6.08176e-09	8.25049e-09	7.30522e-09
TAG46:0(16:0)	8.3701e-09	4.26347e-09	4.2712e-09	6.22617e-09	4.35874e-09	4.32541e-09	3.97088e-09	5.96027e-09	3.71611e-09	4.95528e-09	4.04756e-09	1.72662e-09	6.18967e-09	5.51919e-09	6.40014e-09	6.20266e-09
TAG47:2(15:0)	5.56115e-09	5.08252e-09	5.60422e-09	6.11398e-09	5.38828e-09	5.63854e-09	5.49864e-09	6.11393e-09	4.86323e-09	5.62537e-09	5.22597e-09	5.78373e-09	5.6484e-09	3.91822e-09	6.47632e-09	5.97591e-09
TAG47:2(16:1)	8.56338e-09	6.59826e-09	7.40025e-09	9.1622e-09	6.80507e-09	6.95814e-09	7.39596e-09	8.40563e-09	7.01667e-09	7.19531e-09	7.19847e-09	7.54685e-09	7.67641e-09	6.46778e-09	7.40687e-09	7.25419e-09
TAG47:2(17:1)	2.23454e-08	1.99635e-08	2.11603e-08	2.43278e-08	1.76888e-08	1.8208e-08	1.87167e-08	1.8737e-08	1.66222e-08	1.65907e-08	1.57192e-08	1.86692e-08	1.60464e-08	1.15084e-08	1.60674e-08	1.40513e-08
TAG47:1(14:0)	6.89928e-09	5.41005e-09	5.97258e-09	7.26653e-09	4.19134e-09	4.19456e-09	3.89675e-09	5.23368e-09	4.08822e-09	4.4576e-09	4.30049e-09	4.56815e-09	9.96223e-09	7.83152e-09	8.82746e-09	9.17742e-09
TAG47:1(15:0)	2.9645e-08	2.80629e-08	2.96827e-08	3.42752e-08	1.96367e-08	1.83261e-08	1.92612e-08	2.20519e-08	1.70182e-08	1.90849e-08	1.77459e-08	1.92741e-08	3.92199e-08	3.13196e-08	4.28511e-08	3.71682e-08
TAG47:1(16:0)	5.68325e-09	4.48161e-09	5.19472e-09	6.88715e-09	4.3398e-09	3.71521e-09	3.53298e-09	4.30635e-09	4.79454e-09	5.00058e-09	4.49059e-09	4.25985e-09	5.85005e-09	4.70787e-09	5.84963e-09	5.06514e-09
TAG47:1(17:1)	1.74904e-08	1.53059e-08	1.58528e-08	1.89551e-08	1.07675e-08	1.08861e-08	1.07852e-08	1.25699e-08	9.86883e-09	9.90353e-09	9.94554e-09	1.15198e-08	2.04408e-08	1.62144e-08	2.01024e-08	1.94302e-08
TAG47:1(17:0)	3.44333e-09	3.28293e-09	3.81708e-09	4.60685e-09	3.04117e-09	2.37652e-09	2.70002e-09	2.81799e-09	2.75932e-09	2.75109e-09	2.60576e-09	2.72772e-09	6.97839e-09	5.30856e-09	6.46744e-09	6.1562e-09
TAG47:1(18:1)	5.09212e-09	4.63997e-09	5.28269e-09	6.72476e-09	2.75194e-09	3.05737e-09	3.2132e-09	3.64644e-09	2.97343e-09	3.30278e-09	3.51381e-09	3.64019e-09	9.31427e-09	7.03934e-09	8.86706e-09	8.70066e-09
TAG47:0(15:0)	9.01139e-09	7.48109e-09	7.39404e-09	9.52157e-09	5.1195e-09	4.93063e-09	5.0587e-09	5.33819e-09	4.68868e-09	4.98126e-09	5.19575e-09	4.82485e-09	2.29859e-08	1.71731e-08	2.22856e-08	2.03635e-08
TAG47:0(16:0)	6.68499e-09	3.76062e-09	4.49167e-09	4.68217e-09	3.25779e-09	2.86028e-09	2.57161e-09	3.71806e-09	3.57093e-09	4.31862e-09	4.31123e-09	3.88109e-09	4.38496e-09	4.13754e-09	5.48195e-09	4.95615e-09
TAG47:0(17:0)	3.60745e-09	3.36285e-09	3.65235e-09	4.2642e-09	2.55054e-09	2.43546e-09	2.38387e-09	2.71305e-09	2.39638e-09	2.16944e-09	2.08045e-09	2.34327e-09	1.18298e-08	9.35351e-09	1.13095e-08	1.11336e-08
TAG48:3(14:1)	7.56378e-09	6.42223e-09	6.85738e-09	7.4704e-09	9.3319e-09	8.81419e-09	8.93808e-09	9.20641e-09	8.76384e-09	8.80009e-09	8.71466e-09	9.63473e-09	4.748e-09	3.76059e-09	4.40654e-09	4.7597e-09
TAG48:3(16:1)	4.23968e-09	3.59072e-09	3.8337e-09	4.28893e-09	6.46808e-09	6.58842e-09	6.48011e-09	7.53348e-09	7.01856e-09	7.33746e-09	7.89991e-09	7.37848e-09	3.483e-09	2.7882e-09	3.3323e-09	3.36973e-09
TAG48:3(17:1)	1.55257e-08	1.41167e-08	1.46086e-08	1.60624e-08	1.82817e-08	1.88308e-08	1.68948e-08	1.91472e-08	1.63562e-08	1.59491e-08	1.70926e-08	1.71407e-08	9.65714e-09	8.07246e-09	9.74265e-09	1.03022e-08
TAG48:2(14:1)	3.32753e-09	2.75294e-09	3.06747e-09	3.49355e-09	3.06566e-09	3.05271e-09	3.33499e-09	3.36333e-09	3.48605e-09	3.12753e-09	3.77929e-09	3.57979e-09	3.26003e-09	2.80086e-09	3.71127e-09	3.53889e-09
TAG48:2(14:0)	1.45564e-08	1.11907e-08	1.24347e-08	1.45464e-08	1.06435e-08	1.14053e-08	1.07687e-08	1.18864e-08	1.17539e-08	1.09667e-08	1.20388e-08	1.14569e-08	9.58378e-09	7.87799e-09	9.70256e-09	1.03702e-08
TAG48:2(15:1)	4.06192e-09	3.28273e-09	3.5384e-09	4.05928e-09	5.9004e-09	6.42169e-09	5.75799e-09	6.36436e-09	6.47523e-09	6.32325e-09	5.99927e-09	6.58091e-09	3.74163e-09	3.13473e-09	3.98714e-09	3.57729e-09
TAG48:2(15:0)	1.40251e-08	1.32493e-08	1.30956e-08	1.56041e-08	1.22552e-08	1.20773e-08	1.20389e-08	1.25466e-08	1.25197e-08	1.19209e-08	1.25276e-08	1.2407e-08	1.62004e-08	1.31702e-08	1.63089e-08	1.59952e-08
TAG48:2(16:1)	1.6775e-08	1.35767e-08	1.42245e-08	1.66452e-08	1.38804e-08	1.36467e-08	1.25593e-08	1.43426e-08	1.33159e-08	1.36063e-08	1.53856e-08	1.41906e-08	1.39244e-08	1.24964e-08	1.50264e-08	1.51255e-08
TAG48:2(16:0)	3.01162e-09	2.57706e-09	2.72685e-09	3.33981e-09	3.31614e-09	3.66715e-09	3.34461e-09	3.64526e-09	3.58021e-09	3.84159e-09	3.98991e-09	3.84984e-09	2.65591e-09	2.55424e-09	2.4162e-09	2.66053e-09
TAG48:2(17:1)	3.94839e-08	3.62796e-08	3.95151e-08	4.29357e-08	3.43073e-08	3.58188e-08	3.39889e-08	3.57803e-08	3.64866e-08	3.29394e-08	3.77127e-08	3.66411e-08	3.21622e-08	2.67784e-08	3.06911e-08	3.06734e-08
TAG48:2(17:0)	2.29595e-09	2.17398e-09	2.02649e-09	2.36053e-09	2.7103e-09	2.55435e-09	2.17063e-09	2.61299e-09	2.06613e-09	2.30399e-09	2.22652e-09	2.52367e-09	3.4178e-09	2.55375e-09	2.92574e-09	3.46335e-09
TAG48:2(18:2)	1.02546e-09	1.4315e-09	1.57069e-09	1.59179e-09	6.86021e-10	8.67298e-10	7.39544e-10	7.74956e-10	6.93429e-10	8.99659e-10	1.05938e-09	8.68477e-10	2.19013e-09	1.92428e-09	2.54809e-09	2.10167e-09
TAG48:2(18:0)	1.49298e-08	1.27477e-08	1.36503e-08	1.56528e-08	1.00597e-08	9.43215e-09	9.58209e-09	1.06218e-08	1.11008e-08	9.87965e-09	1.11444e-08	1.07436e-08	1.32772e-08	1.13952e-08	1.28019e-08	1.37528e-08
TAG48:1(14:0)	7.00749e-09	5.20615e-09	5.57812e-09	6.57957e-09	4.9306e-09	4.29698e-09	3.94065e-09	4.55413e-09	5.38655e-09	4.80543e-09	5.03941e-09	4.88585e-09	7.2179e-09	6.22545e-09	7.73821e-09	8.15627e-09
TAG48:1(15:0)	2.27057e-08	2.13572e-08	2.27915e-08	2.50681e-08	1.53133e-08	1.51839e-08	1.4195e-08	1.49605e-08	1.55297e-08	1.46672e-08	1.56878e-08	1.54846e-08	4.10318e-08	3.12173e-08	3.93902e-08	3.80655e-08
TAG48:1(16:1)	4.96599e-09	3.36723e-09	4.26315e-09	4.50742e-09	3.51538e-09	3.53652e-09	2.97141e-09	3.21909e-09	3.3332e-09	3.96402e-09	3.80743e-09	3.49263e-09	6.8359e-09	5.16859e-09	6.4761e-09	6.68768e-09
TAG48:1(16:0)	1.1891e-08	9.48561e-09	1.03666e-08	1.15642e-08	8.01649e-09	7.7717e-09	7.96954e-09	8.29172e-09	8.6061e-09	8.94822e-09	9.3964e-09	8.95388e-09	1.1244e-08	9.29311e-09	1.14421e-08	1.14221e-08
TAG48:1(17:1)	1.13767e-08	1.02958e-08	1.13145e-08	1.22453e-08	9.02425e-09	9.01453e-09	7.99772e-09	9.29302e-09	9.77161e-09	8.54658e-09	9.40426e-09	9.47334e-09	1.37815e-08	9.79357e-09	1.31685e-08	1.24878e-08
TAG48:1(17:0)	6.00312e-09	5.62282e-09	6.43291e-09	6.5524e-09	5.12861e-09	4.83416e-09	4.63414e-09	5.3101e-09	5.00333e-09	4.16731e-09	5.12737e-09	4.96186e-09	1.21996e-08	9.56121e-09	1.18758e-08	1.15254e-08
TAG48:1(18:1)	1.15195e-08	9.94258e-09	1.11099e-08	1.18135e-08	6.90363e-09	7.0547e-09	6.84625e-09	7.24911e-09	7.47308e-09	7.23947e-09	7.65823e-09	7.04424e-09	1.83861e-08	1.47727e-08	1.74603e-08	1.89929e-08
TAG48:0(15:0)	2.3089e-09	1.73376e-09	2.04055e-09	2.33165e-09	1.57851e-09	1.46625e-09	1.44205e-09	1.6303e-09	1.54549e-09	1.56855e-09	1.81864e-09	1.43294e-09	4.79781e-09	4.08087e-09	4.58593e-09	4.682e-09
TAG48:0(16:0)	8.55166e-09	6.14179e-09	7.0085e-09	9.98115e-09	7.79608e-09	6.41188e-09	4.81446e-09	5.33127e-09	5.61774e-09	6.60998e-09	7.29147e-09	3.65924e-09	9.36655e-09	1.01968e-08	1.45106e-08	1.08293e-08
TAG48:0(17:0)	2.23288e-09	2.1694e-09	1.91525e-09	2.33079e-09	1.53093e-09	1.66561e-09	1.68089e-09	1.83477e-09	1.62344e-09	1.69201e-09	1.79342e-09	1.73769e-09	6.46194e-09	5.14997e-09	6.13475e-09	6.16367e-09
TAG49:3(15:1)	8.44445e-09	7.75631e-09	8.27948e-09	9.06129e-09	1.94265e-08	1.85366e-08	1.76554e-08	2.01208e-08	1.6772e-08	1.65814e-08	1.66974e-08	1.76929e-08	6.0973e-09	4.85461e-09	6.46314e-09	5.82534e-09
TAG49:3(15:0)	3.11095e-09	2.65438e-09	3.10496e-09	3.28393e-09	2.57284e-09	2.42369e-09	2.08789e-09	2.12613e-09	2.30851e-09	2.1855e-09	2.09713e-09	2.45366e-09	2.79535e-09	2.44437e-09	2.5046e-09	2.62633e-09
TAG49:3(16:1)	9.5847e-09	8.77994e-09	1.01529e-08	9.52727e-09	1.17153e-08	1.15955e-08	1.13096e-08	1.21126e-08	1.275e-08	1.2804e-08	1.37527e-08	1.19787e-08	8.76452e-09	7.44334e-09	9.0972e-09	8.34164e-09
TAG49:3(17:1)	2.42924e-08	2.26741e-08	2.31997e-08	2.58738e-08	3.59662e-08	3.5545e-08	3.48048e-08	3.89882e-08	3.55533e-08	3.36491e-08	3.50177e-08	3.38771e-08	1.69865e-08	1.35836e-08	1.66346e-08	1.69502e-08
TAG49:3(18:2)	2.99586e-09	2.58379e-09	2.67116e-09	2.88971e-09	1.81349e-09	1.79086e-09	1.69382e-09	1.67692e-09	2.07128e-09	1.84329e-09	2.09288e-09	2.0689e-09	2.96355e-09	2.35136e-09	2.60268e-09	2.84701e-09
TAG49:3(18:1)	9.89597e-09	9.08366e-09	9.85352e-09	1.01354e-08	9.14612e-09	8.58808e-09	9.04849e-09	9.34913e-09	1.06784e-08	8.87742e-09	1.00047e-08	1.03573e-08	8.32158e-09	6.65999e-09	7.9348e-09	8.23571e-09
TAG49:2(14:0)	1.37046e-08	1.35088e-08	1.34889e-08	1.36516e-08	1.02069e-08	9.95607e-09	9.98291e-09	1.01543e-08	1.10821e-08	1.0383e-08	1.13598e-08	1.11272e-08	1.33709e-08	1.10489e-08	1.30714e-08	1.30384e-08
TAG49:2(15:1)	3.41315e-09	3.0627e-09	3.91048e-09	4.36946e-09	7.31145e-09	7.95126e-09	7.10744e-09	7.36886e-09	7.21138e-09	6.45336e-09	6.74824e-09	6.91594e-09	4.55511e-09	3.50118e-09	4.81572e-09	4.14388e-09
TAG49:2(15:0)	4.23894e-08	4.29082e-08	4.47054e-08	4.74232e-08	4.13548e-08	4.15013e-08	3.97799e-08	4.12053e-08	4.14516e-08	3.86061e-08	4.04726e-08	4.07262e-08	4.34556e-08	3.4639e-08	4.33587e-08	4.3715e-08
TAG49:2(16:1)	1.45127e-08	1.29698e-08	1.42322e-08	1.57797e-08	1.26908e-08	1.28356e-08	1.1672e-08	1.28018e-08	1.42666e-08	1.29674e-08	1.41824e-08	1.39901e-08	1.78497e-08	1.32963e-08	1.66244e-08	1.69994e-08
TAG49:2(16:0)	7.17038e-09	6.72767e-09	6.89442e-09	8.15169e-09	6.66976e-09	6.64247e-09	7.00462e-09	7.6613e-09	7.96524e-09	7.6327e-09	7.94521e-09	7.94134e-09	6.91022e-09	5.85799e-09	6.71247e-09	6.84122e-09
TAG49:2(17:1)	1.06234e-07	9.26945e-08	9.73674e-08	1.05255e-07	9.14177e-08	8.54288e-08	8.72126e-08	9.155e-08	9.17599e-08	8.31423e-08	9.04834e-08	9.19448e-08	8.51333e-08	6.59487e-08	7.85988e-08	8.41199e-08
TAG49:2(17:0)	4.08949e-09	3.96754e-09	3.94936e-09	3.86726e-09	4.91002e-09	4.98388e-09	4.81262e-09	5.20912e-09	5.6785e-09	4.60136e-09	4.5594e-09	4.82952e-09	6.79178e-09	5.52528e-09	6.71295e-09	6.83497e-09
TAG49:2(18:2)	1.59529e-09	1.32919e-09	1.50931e-09	1.36606e-09	9.83709e-10	9.27986e-10	9.32465e-10	8.88732e-10	9.75972e-10	8.13456e-10	8.7665e-10	8.80727e-10	2.48157e-09	2.05747e-09	2.13559e-09	2.40697e-09
TAG49:2(18:1)	2.75615e-08	2.67462e-08	2.85982e-08	3.029e-08	2.22407e-08	2.18307e-08	2.10446e-08	2.25281e-08	2.48232e-08	2.13706e-08	2.26462e-08	2.40769e-08	3.32135e-08	2.44151e-08	2.95427e-08	2.99172e-08
TAG49:1(15:0)	2.37219e-08	2.04132e-08	2.20244e-08	2.46017e-08	1.79473e-08	1.83792e-08	1.74255e-08	1.82967e-08	1.716e-08	1.67052e-08	1.86805e-08	1.78267e-08	3.87121e-08	3.08556e-08	3.47037e-08	3.95917e-08
TAG49:1(16:1)	3.0197e-09	2.02736e-09	2.58429e-09	2.85719e-09	2.30235e-09	2.29922e-09	2.37125e-09	2.34899e-09	2.56425e-09	2.37714e-09	2.71016e-09	2.41584e-09	3.6639e-09	3.11416e-09	3.54959e-09	3.57949e-09
TAG49:1(16:0)	1.06313e-08	9.84807e-09	1.01152e-08	1.12102e-08	7.97393e-09	8.04399e-09	8.64837e-09	8.9606e-09	9.75482e-09	8.36413e-09	9.93693e-09	8.89447e-09	1.28106e-08	1.17055e-08	1.27159e-08	1.34481e-08
TAG49:1(17:1)	2.13645e-08	1.95706e-08	2.00861e-08	2.20947e-08	1.81923e-08	1.82492e-08	1.72422e-08	1.86608e-08	1.66803e-08	1.59056e-08	1.87696e-08	1.70979e-08	3.28854e-08	2.58706e-08	3.09968e-08	3.14554e-08
TAG49:1(17:0)	1.79706e-08	1.51714e-08	1.61199e-08	1.81158e-08	1.40826e-08	1.38563e-08	1.41105e-08	1.43913e-08	1.37693e-08	1.32912e-08	1.52666e-08	1.37716e-08	3.39686e-08	2.6428e-08	3.1961e-08	3.31014e-08
TAG49:1(18:1)	1.05264e-08	8.64053e-09	8.9253e-09	1.03349e-08	6.54946e-09	6.88083e-09	6.69662e-09	7.33896e-09	7.32911e-09	7.17331e-09	8.37104e-09	7.568e-09	1.56236e-08	1.30506e-08	1.43667e-08	1.58226e-08
TAG49:1(19:1)	3.31362e-09	2.85536e-09	2.9399e-09	3.6473e-09	2.53594e-09	2.73414e-09	2.5676e-09	3.08486e-09	2.45526e-09	2.28282e-09	2.54338e-09	2.28122e-09	4.16453e-09	3.30256e-09	3.96383e-09	4.01594e-09
TAG49:0(15:0)	3.33412e-09	3.13108e-09	2.89691e-09	3.4663e-09	2.59174e-09	2.12824e-09	2.39604e-09	2.61695e-09	2.36576e-09	2.3083e-09	2.55108e-09	2.36807e-09	1.05632e-08	8.64405e-09	1.00602e-08	1.06305e-08
TAG49:0(17:0)	3.93269e-09	3.86665e-09	3.86817e-09	5.22013e-09	3.69833e-09	3.44648e-09	3.23309e-09	3.30257e-09	3.39348e-09	3.11871e-09	3.58504e-09	3.05756e-09	1.89578e-08	1.46015e-08	1.6569e-08	1.72231e-08
TAG50:4(16:1)	1.57149e-09	1.63947e-09	1.84659e-09	1.79697e-09	1.81362e-09	1.50906e-09	1.57071e-09	2.06109e-09	2.07309e-09	1.65059e-09	2.03025e-09	1.97445e-09	1.29661e-09	9.57305e-10	1.2427e-09	1.40658e-09
TAG50:4(17:1)	8.52831e-09	7.22252e-09	7.6131e-09	8.45575e-09	8.75381e-09	9.15924e-09	8.91308e-09	9.42701e-09	9.45385e-09	8.62565e-09	9.48033e-09	9.18778e-09	4.77352e-09	3.96759e-09	4.72232e-09	5.02477e-09
TAG50:4(18:2)	1.83821e-09	1.32373e-09	1.88342e-09	1.78741e-09	1.6191e-09	1.69575e-09	1.87365e-09	1.47971e-09	1.49272e-09	1.97254e-09	1.9031e-09	1.98846e-09	1.30025e-09	1.36678e-09	1.43069e-09	1.5147e-09
TAG50:3(14:1)	5.52853e-09	4.66168e-09	5.59634e-09	5.58532e-09	5.53167e-09	4.68269e-09	5.53625e-09	4.89264e-09	6.45417e-09	5.61098e-09	7.04144e-09	5.60613e-09	4.29371e-09	3.61854e-09	4.28498e-09	4.12348e-09
TAG50:3(14:0)	1.74469e-09	1.62898e-09	1.75117e-09	1.8741e-09	9.79118e-10	1.16378e-09	1.14059e-09	1.07714e-09	1.34606e-09	1.29848e-09	1.24063e-09	1.05063e-09	2.03673e-09	1.9301e-09	1.91863e-09	1.99404e-09
TAG50:3(15:1)	9.62728e-09	8.56402e-09	9.29061e-09	1.00887e-08	1.65837e-08	1.60903e-08	1.62128e-08	1.63611e-08	1.65253e-08	1.53501e-08	1.7511e-08	1.68753e-08	7.70889e-09	6.24475e-09	7.6449e-09	6.62866e-09
TAG50:3(15:0)	8.01522e-09	7.27212e-09	7.95104e-09	8.14748e-09	4.61615e-09	4.54509e-09	4.89891e-09	4.77685e-09	5.24885e-09	4.45704e-09	5.14223e-09	4.99088e-09	7.72504e-09	6.41192e-09	7.21068e-09	7.46898e-09
TAG50:3(16:1)	3.30052e-08	2.92668e-08	3.07358e-08	3.36633e-08	3.43131e-08	3.48524e-08	3.57093e-08	3.495e-08	3.82172e-08	3.39918e-08	3.80137e-08	3.78952e-08	2.48118e-08	1.95402e-08	2.32331e-08	2.28507e-08
TAG50:3(16:0)	2.46282e-09	1.91129e-09	2.48224e-09	2.2814e-09	2.22831e-09	1.72308e-09	1.98678e-09	1.82487e-09	1.87102e-09	2.02352e-09	2.26e-09	2.13646e-09	1.66641e-09	1.17401e-09	1.54715e-09	1.53344e-09
TAG50:3(17:1)	6.42016e-08	6.11778e-08	6.51917e-08	7.1485e-08	7.53011e-08	7.3964e-08	7.47366e-08	7.7804e-08	8.0203e-08	7.453e-08	8.08038e-08	8.19192e-08	5.20214e-08	3.88163e-08	4.65771e-08	4.70802e-08
TAG50:3(18:2)	6.82723e-09	6.34554e-09	6.62104e-09	7.27927e-09	4.24807e-09	4.32288e-09	3.86209e-09	4.18394e-09	4.78744e-09	4.21603e-09	4.46652e-09	4.58927e-09	7.20774e-09	5.71168e-09	6.20463e-09	6.57178e-09
TAG50:3(18:1)	1.70737e-08	1.58319e-08	1.59966e-08	1.70199e-08	1.93765e-08	1.91976e-08	1.96209e-08	2.08698e-08	2.24138e-08	2.03228e-08	2.28185e-08	2.05718e-08	1.5872e-08	1.25125e-08	1.41345e-08	1.46016e-08
TAG50:2(14:0)	1.07767e-08	9.39792e-09	9.42217e-09	1.04647e-08	7.4627e-09	7.67079e-09	7.30747e-09	7.77477e-09	8.1003e-09	7.84151e-09	8.5571e-09	8.07872e-09	1.14361e-08	8.37855e-09	9.95216e-09	1.07043e-08
TAG50:2(15:0)	5.64823e-08	5.08924e-08	5.41427e-08	5.95877e-08	4.19595e-08	4.36445e-08	4.1968e-08	4.31373e-08	4.55326e-08	4.24917e-08	4.72382e-08	4.45709e-08	6.54863e-08	5.05474e-08	5.73211e-08	5.9354e-08
TAG50:2(16:1)	1.54693e-08	1.4321e-08	1.5099e-08	1.69878e-08	1.51413e-08	1.50258e-08	1.55265e-08	1.53585e-08	1.73474e-08	1.51799e-08	1.73459e-08	1.6482e-08	1.93908e-08	1.55469e-08	1.70078e-08	1.87295e-08
TAG50:2(16:0)	2.1339e-08	1.96528e-08	2.15045e-08	2.2979e-08	2.09984e-08	1.97159e-08	1.85715e-08	1.97725e-08	2.37505e-08	2.13265e-08	2.33172e-08	2.26407e-08	1.88887e-08	1.4601e-08	1.59057e-08	1.65881e-08
TAG50:2(17:1)	9.80591e-08	8.60739e-08	9.5532e-08	1.05905e-07	8.61188e-08	8.42646e-08	8.59067e-08	8.1934e-08	9.31123e-08	8.57678e-08	9.47916e-08	9.23288e-08	1.02028e-07	7.84372e-08	8.66732e-08	9.24098e-08
TAG50:2(17:0)	1.2102e-08	9.48714e-09	1.12628e-08	1.10813e-08	1.1586e-08	1.16968e-08	1.21357e-08	1.20363e-08	1.24413e-08	1.12688e-08	1.24142e-08	1.28881e-08	1.97819e-08	1.52522e-08	1.75754e-08	1.80721e-08
TAG50:2(18:2)	2.63788e-09	2.82601e-09	2.31221e-09	2.75226e-09	2.19262e-09	1.43935e-09	1.76331e-09	1.97812e-09	1.90432e-09	1.26259e-09	2.1461e-09	2.01331e-09	5.41804e-09	4.81256e-09	4.90851e-09	4.71813e-09
TAG50:2(18:1)	7.12594e-08	6.51493e-08	7.02194e-08	7.301e-08	5.6876e-08	5.74993e-08	5.78683e-08	5.9206e-08	6.24769e-08	5.61364e-08	6.38935e-08	5.96145e-08	8.00243e-08	6.20882e-08	7.09809e-08	7.38798e-08
TAG50:2(18:0)	9.83498e-10	9.01411e-10	9.37253e-10	1.05435e-09	1.50776e-09	1.3551e-09	1.36713e-09	1.52656e-09	1.46918e-09	1.30938e-09	1.39345e-09	1.39025e-09	1.38836e-09	1.16737e-09	9.73262e-10	1.2511e-09
TAG50:2(19:1)	8.86824e-09	7.60981e-09	8.35591e-09	8.67641e-09	7.65608e-09	7.75224e-09	7.11592e-09	7.32627e-09	8.08504e-09	7.1016e-09	7.89021e-09	7.64499e-09	7.59324e-09	6.22331e-09	7.21332e-09	7.00412e-09
TAG50:1(14:0)	1.42214e-09	1.28726e-09	1.36805e-09	1.72285e-09	1.14967e-09	1.103e-09	1.22848e-09	1.2277e-09	1.40649e-09	1.23811e-09	1.44972e-09	1.19018e-09	2.39619e-09	1.62809e-09	2.1491e-09	1.9199e-09
TAG50:1(15:0)	1.81522e-08	1.65292e-08	1.63061e-08	1.89499e-08	1.41374e-08	1.42599e-08	1.36843e-08	1.45942e-08	1.38165e-08	1.33133e-08	1.44033e-08	1.32368e-08	3.96994e-08	3.19139e-08	3.70875e-08	3.93066e-08
TAG50:1(16:1)	2.20742e-09	1.43028e-09	2.25223e-09	2.44981e-09	2.03064e-09	2.19509e-09	1.90206e-09	2.46055e-09	1.93271e-09	2.14014e-09	2.22152e-09	2.26275e-09	4.50848e-09	3.4697e-09	3.78441e-09	4.38147e-09
TAG50:1(16:0)	1.7674e-08	1.17883e-08	1.15105e-08	1.34388e-08	1.15622e-08	1.1091e-08	1.14024e-08	1.14585e-08	1.32143e-08	1.25417e-08	1.35855e-08	1.20942e-08	1.60383e-08	1.38547e-08	1.49485e-08	1.59492e-08
TAG50:1(17:1)	7.89651e-09	7.83611e-09	8.15094e-09	9.16888e-09	8.14535e-09	7.54383e-09	8.46567e-09	8.14555e-09	9.1225e-09	8.45309e-09	9.16896e-09	7.93051e-09	1.1755e-08	9.6997e-09	1.09277e-08	1.08363e-08
TAG50:1(17:0)	1.67013e-08	1.55583e-08	1.62382e-08	1.7677e-08	1.44828e-08	1.43646e-08	1.43387e-08	1.41583e-08	1.41557e-08	1.34124e-08	1.54524e-08	1.48106e-08	4.39408e-08	3.5946e-08	4.29018e-08	4.24651e-08
TAG50:1(18:1)	2.04433e-08	1.62219e-08	1.70078e-08	1.85677e-08	1.44368e-08	1.3752e-08	1.41899e-08	1.41569e-08	1.43195e-08	1.36803e-08	1.54983e-08	1.40891e-08	3.78675e-08	3.1177e-08	3.54336e-08	3.51262e-08
TAG50:1(18:0)	4.28382e-09	3.77621e-09	3.81804e-09	3.64772e-09	3.50386e-09	3.71022e-09	3.82307e-09	3.34877e-09	3.76401e-09	3.54483e-09	3.82452e-09	3.66902e-09	6.13008e-09	4.88929e-09	5.18164e-09	5.74841e-09
TAG50:1(19:1)	2.59984e-09	2.2561e-09	2.2777e-09	2.27295e-09	2.23824e-09	1.99058e-09	2.07373e-09	2.23968e-09	2.38785e-09	1.69974e-09	1.38904e-09	2.41221e-09	3.2886e-09	3.03992e-09	3.17272e-09	2.82408e-09
TAG50:0(17:0)	1.1723e-09	1.0297e-09	1.28627e-09	1.27928e-09	9.75104e-10	1.09264e-09	9.43946e-10	1.02564e-09	1.003e-09	1.16673e-09	1.10675e-09	9.93218e-10	4.65137e-09	3.74982e-09	4.15865e-09	4.81686e-09
TAG51:4(15:0)	2.31492e-09	2.26437e-09	2.17322e-09	2.34596e-09	1.654e-09	1.58448e-09	1.67116e-09	1.78562e-09	1.90939e-09	1.87205e-09	1.76436e-09	1.58574e-09	2.09594e-09	1.69747e-09	1.79112e-09	2.13252e-09
TAG51:4(16:1)	3.88963e-09	3.14433e-09	3.47953e-09	3.97427e-09	2.93306e-09	3.01509e-09	2.83466e-09	3.21146e-09	3.46413e-09	3.37554e-09	3.67895e-09	3.89428e-09	3.16673e-09	2.66954e-09	3.07596e-09	3.12621e-09
TAG51:4(17:1)	1.20901e-08	1.06142e-08	1.15597e-08	1.21504e-08	1.16849e-08	1.14922e-08	1.15388e-08	1.21319e-08	1.24651e-08	1.10892e-08	1.23596e-08	1.25565e-08	7.68063e-09	5.82721e-09	6.71825e-09	6.88728e-09
TAG51:4(18:2)	3.11893e-09	2.74559e-09	3.08384e-09	3.41696e-09	2.71032e-09	2.40166e-09	3.02016e-09	2.83353e-09	3.13177e-09	2.6745e-09	3.59861e-09	3.00481e-09	2.78464e-09	2.14646e-09	2.63893e-09	2.91672e-09
TAG51:4(18:1)	5.93078e-09	4.9017e-09	5.91151e-09	6.43842e-09	6.51771e-09	6.16625e-09	6.43917e-09	5.88782e-09	6.49758e-09	5.82248e-09	7.02998e-09	6.14755e-09	4.30983e-09	3.65092e-09	4.03103e-09	4.21668e-09
TAG51:3(15:1)	5.91634e-09	5.41561e-09	5.80857e-09	6.16701e-09	1.02123e-08	1.03976e-08	1.02022e-08	1.03348e-08	1.04068e-08	9.96439e-09	1.00587e-08	1.07706e-08	5.70445e-09	4.42471e-09	5.4644e-09	4.86843e-09
TAG51:3(16:1)	3.45967e-08	3.07305e-08	3.25083e-08	3.26649e-08	3.33668e-08	3.3322e-08	3.37999e-08	3.49771e-08	3.84773e-08	3.5201e-08	3.7187e-08	3.76059e-08	2.96853e-08	2.37793e-08	2.78577e-08	2.81278e-08
TAG51:3(16:0)	4.2052e-09	4.5973e-09	4.18324e-09	4.15433e-09	3.94162e-09	3.26055e-09	3.40751e-09	3.45352e-09	3.72124e-09	3.27033e-09	4.33242e-09	3.36654e-09	3.76719e-09	3.23674e-09	3.2041e-09	3.54809e-09
TAG51:3(17:1)	2.34621e-07	2.09786e-07	2.15332e-07	2.29477e-07	2.7022e-07	2.58336e-07	2.64315e-07	2.70686e-07	2.69191e-07	2.58017e-07	2.70748e-07	2.70391e-07	1.52686e-07	1.17328e-07	1.27276e-07	1.39974e-07
TAG51:3(18:2)	7.53817e-09	6.84742e-09	7.44922e-09	8.32646e-09	5.23038e-09	4.46046e-09	5.11007e-09	4.93915e-09	5.69962e-09	5.16127e-09	5.93424e-09	5.40578e-09	1.00115e-08	6.74155e-09	9.11504e-09	9.25078e-09
TAG51:3(18:1)	4.40939e-08	3.86572e-08	4.07218e-08	4.45478e-08	4.38589e-08	4.4081e-08	4.5001e-08	4.82785e-08	5.01316e-08	4.78223e-08	4.94186e-08	5.12481e-08	4.08838e-08	3.33408e-08	3.98093e-08	3.85879e-08
TAG51:3(19:1)	4.99167e-09	4.34048e-09	4.54385e-09	4.91587e-09	7.35139e-09	6.61764e-09	6.50749e-09	6.678e-09	6.23011e-09	6.13463e-09	6.64795e-09	6.26681e-09	4.07443e-09	3.41493e-09	3.34859e-09	3.60948e-09
TAG51:2(15:0)	4.17275e-08	3.41218e-08	3.68613e-08	3.91502e-08	3.07346e-08	3.2895e-08	3.17941e-08	3.25469e-08	3.32662e-08	2.80439e-08	3.33827e-08	3.23974e-08	4.84158e-08	3.70562e-08	4.20894e-08	4.75581e-08
TAG51:2(16:1)	1.08613e-08	9.10913e-09	9.10534e-09	9.94292e-09	1.03088e-08	1.048e-08	1.03044e-08	1.14331e-08	1.12459e-08	1.00874e-08	1.11378e-08	1.18872e-08	1.55343e-08	1.23483e-08	1.37219e-08	1.59383e-08
TAG51:2(16:0)	2.49497e-08	2.21492e-08	2.28913e-08	2.47624e-08	2.11508e-08	2.20361e-08	2.11983e-08	2.23485e-08	2.61497e-08	2.19367e-08	2.4028e-08	2.39076e-08	2.41408e-08	1.87456e-08	2.15799e-08	2.12895e-08
TAG51:2(17:1)	9.83283e-08	9.20745e-08	1.00668e-07	1.02046e-07	1.03835e-07	1.01546e-07	1.06087e-07	1.10568e-07	1.12e-07	9.57777e-08	1.05858e-07	1.06494e-07	1.11041e-07	8.54893e-08	1.00524e-07	1.04307e-07
TAG51:2(17:0)	3.56399e-08	3.11132e-08	3.31127e-08	3.54108e-08	3.57577e-08	3.76307e-08	3.75691e-08	3.94508e-08	3.63959e-08	3.33785e-08	3.75125e-08	3.6341e-08	5.06903e-08	3.74594e-08	4.4394e-08	4.41365e-08
TAG51:2(18:2)	8.41883e-10	6.70935e-10	7.92601e-10	7.64862e-10	6.8457e-10	5.47185e-10	7.43214e-10	6.91632e-10	6.27295e-10	5.57949e-10	6.70378e-10	6.2303e-10	1.80749e-09	1.61393e-09	1.74419e-09	2.00778e-09
TAG51:2(18:1)	7.84973e-08	6.69711e-08	7.54936e-08	7.97206e-08	6.29577e-08	6.35035e-08	6.19496e-08	6.52028e-08	7.24558e-08	6.27016e-08	6.65258e-08	6.98226e-08	1.03487e-07	7.7033e-08	9.39292e-08	9.58881e-08
TAG51:2(18:0)	2.60851e-09	2.19976e-09	2.46924e-09	2.74373e-09	2.77125e-09	2.98965e-09	2.51906e-09	3.26926e-09	3.60613e-09	2.80367e-09	3.23158e-09	3.33571e-09	3.62933e-09	2.5212e-09	2.91002e-09	3.01481e-09
TAG51:2(19:1)	2.0964e-08	1.96606e-08	2.06638e-08	2.37174e-08	1.9497e-08	2.26766e-08	2.11483e-08	2.3407e-08	2.04909e-08	1.89111e-08	2.06097e-08	2.04689e-08	2.26337e-08	1.57764e-08	1.85007e-08	2.02598e-08
TAG51:1(15:0)	7.4701e-09	6.39651e-09	6.82225e-09	8.29471e-09	6.37477e-09	7.13115e-09	7.01167e-09	6.56159e-09	7.2359e-09	5.83065e-09	6.4003e-09	6.28114e-09	1.45415e-08	1.1561e-08	1.2994e-08	1.38335e-08
TAG51:1(16:0)	8.21302e-09	6.62118e-09	6.74482e-09	7.05407e-09	6.60868e-09	7.01248e-09	6.94465e-09	6.6474e-09	7.78998e-09	6.49844e-09	7.73714e-09	7.4594e-09	1.23251e-08	9.3632e-09	1.07466e-08	1.20616e-08
TAG51:1(17:1)	1.24635e-08	1.21733e-08	1.18316e-08	1.15103e-08	1.27877e-08	1.38172e-08	1.27678e-08	1.26015e-08	1.25027e-08	1.13077e-08	1.26113e-08	1.25405e-08	2.43874e-08	1.79547e-08	2.14233e-08	2.26216e-08
TAG51:1(17:0)	1.66644e-08	1.51408e-08	1.61644e-08	1.73649e-08	1.67566e-08	1.72939e-08	1.69882e-08	1.7696e-08	1.63502e-08	1.64221e-08	1.69695e-08	1.60666e-08	4.4722e-08	3.5627e-08	4.08065e-08	4.28305e-08
TAG51:1(18:1)	5.77363e-09	5.24285e-09	5.65567e-09	6.93132e-09	5.0825e-09	5.14051e-09	5.10835e-09	5.64893e-09	5.85548e-09	5.06521e-09	5.59108e-09	5.44298e-09	1.24691e-08	9.75558e-09	1.15711e-08	1.22596e-08
TAG51:1(18:0)	5.08917e-09	4.27638e-09	4.52224e-09	5.18576e-09	4.59737e-09	4.55701e-09	3.81519e-09	4.64278e-09	4.66769e-09	4.23006e-09	4.74988e-09	4.31923e-09	8.50555e-09	6.2188e-09	7.40395e-09	8.4117e-09
TAG51:1(19:1)	4.84488e-09	4.17879e-09	4.71857e-09	4.92172e-09	4.45405e-09	5.01596e-09	4.60204e-09	5.13489e-09	4.46093e-09	4.0415e-09	4.47419e-09	4.20189e-09	8.78102e-09	6.95605e-09	8.4502e-09	9.12224e-09
TAG51:0(17:0)	2.52275e-09	2.23455e-09	2.32044e-09	2.4208e-09	2.29094e-09	2.49824e-09	2.04215e-09	2.75681e-09	2.30193e-09	2.14789e-09	2.4783e-09	2.07721e-09	1.2895e-08	9.42055e-09	1.1074e-08	1.08792e-08
TAG52:7(20:5)	1.22802e-09	1.42595e-09	1.39243e-09	1.38135e-09	2.14908e-09	2.04327e-09	1.9567e-09	2.17785e-09	2.28873e-09	2.095e-09	1.83619e-09	2.09976e-09	8.13757e-10	7.5827e-10	7.78117e-10	8.08347e-10
TAG52:6(17:1)	2.60591e-09	2.63604e-09	2.83381e-09	2.95942e-09	2.99298e-09	3.16781e-09	3.30809e-09	3.33976e-09	3.18691e-09	2.79458e-09	3.0255e-09	2.77232e-09	1.54975e-09	1.02923e-09	1.32419e-09	1.44308e-09
TAG52:6(20:5)	5.15345e-09	4.56125e-09	5.04598e-09	5.35704e-09	4.34315e-09	4.03808e-09	3.41617e-09	4.58821e-09	4.56327e-09	4.33861e-09	3.9073e-09	4.32447e-09	3.58321e-09	2.81623e-09	3.51777e-09	3.42161e-09
TAG52:5(17:1)	8.48268e-09	7.44395e-09	8.13893e-09	8.78127e-09	9.51193e-09	9.19289e-09	8.8554e-09	9.88305e-09	1.00191e-08	9.47654e-09	1.01079e-08	9.67484e-09	5.19556e-09	4.00539e-09	4.34755e-09	4.95666e-09
TAG52:5(20:4)	1.64885e-09	1.23442e-09	1.47933e-09	1.45604e-09	1.15762e-09	1.03501e-09	1.03479e-09	1.19277e-09	1.21003e-09	1.07336e-09	1.16369e-09	9.81133e-10	1.87724e-09	1.5949e-09	1.42055e-09	1.68933e-09
TAG52:5(20:3)	1.93179e-09	1.76155e-09	2.04347e-09	2.2285e-09	1.56036e-09	1.62723e-09	1.60189e-09	1.95517e-09	1.64838e-09	1.52743e-09	1.45988e-09	1.35937e-09	1.72896e-09	1.49707e-09	1.81023e-09	1.68364e-09
TAG52:4(16:1)	3.00972e-09	2.63299e-09	3.12198e-09	3.25535e-09	2.34757e-09	2.53694e-09	2.2971e-09	2.6592e-09	3.32204e-09	2.70758e-09	2.96534e-09	2.86908e-09	2.89353e-09	2.34387e-09	2.81498e-09	3.04929e-09
TAG52:4(16:0)	4.24589e-09	3.22829e-09	2.97918e-09	4.65157e-09	2.89749e-09	3.29888e-09	2.5822e-09	4.49139e-09	2.97525e-09	3.74737e-09	3.28259e-09	3.22897e-09	3.17014e-09	2.41139e-09	3.09549e-09	3.60517e-09
TAG52:4(17:1)	2.73419e-08	2.42599e-08	2.69122e-08	3.10273e-08	2.28967e-08	2.38671e-08	2.2755e-08	2.4087e-08	2.68118e-08	2.46453e-08	2.5807e-08	2.61003e-08	1.94742e-08	1.51988e-08	1.89063e-08	1.81593e-08
TAG52:4(17:0)	2.56698e-09	2.33076e-09	2.55861e-09	2.83883e-09	2.45158e-09	2.50712e-09	2.73653e-09	2.97476e-09	2.33877e-09	2.34265e-09	2.64609e-09	2.81999e-09	2.94538e-09	2.61085e-09	2.55099e-09	2.54996e-09
TAG52:4(18:3)	5.56706e-09	4.77919e-09	4.72074e-09	5.48037e-09	5.21977e-09	5.492e-09	5.83549e-09	5.41774e-09	5.32314e-09	5.00561e-09	5.34276e-09	5.54036e-09	4.93027e-09	4.08917e-09	4.64383e-09	4.56074e-09
TAG52:4(18:2)	1.71588e-08	1.25407e-08	1.28119e-08	1.44938e-08	1.12148e-08	1.04582e-08	1.24145e-08	1.17474e-08	1.25569e-08	1.49179e-08	1.37038e-08	1.20983e-08	1.12368e-08	1.08369e-08	1.1028e-08	1.47425e-08
TAG52:4(18:1)	1.02455e-08	9.23507e-09	9.87403e-09	1.08897e-08	9.06044e-09	9.34251e-09	8.58196e-09	9.21749e-09	1.061e-08	1.00788e-08	1.05945e-08	1.0229e-08	7.82696e-09	6.55046e-09	7.7406e-09	7.34037e-09
TAG52:4(20:4)	6.70877e-10	5.37945e-10	5.85501e-10	6.53039e-10	4.21236e-10	5.08083e-10	5.60599e-10	4.74806e-10	5.23538e-10	3.74792e-10	4.57089e-10	3.2374e-10	1.1382e-09	7.0723e-10	9.01352e-10	8.57483e-10
TAG52:3(15:0)	3.64644e-09	2.96841e-09	2.98545e-09	3.27778e-09	1.97369e-09	1.89823e-09	2.18445e-09	1.99558e-09	2.03322e-09	2.29138e-09	2.08733e-09	2.24506e-09	3.72299e-09	2.72525e-09	3.62677e-09	3.93186e-09
TAG52:3(16:1)	2.21368e-08	2.017e-08	2.14595e-08	2.22488e-08	2.26928e-08	2.33462e-08	2.34196e-08	2.3586e-08	2.67113e-08	2.45933e-08	2.5225e-08	2.64413e-08	2.276e-08	1.60753e-08	1.97734e-08	2.00388e-08
TAG52:3(16:0)	6.83114e-09	4.82913e-09	4.57048e-09	5.79038e-09	3.45895e-09	4.11042e-09	3.41521e-09	4.85392e-09	4.50071e-09	4.55176e-09	4.81378e-09	4.22517e-09	4.40694e-09	5.32724e-09	4.06653e-09	5.54473e-09
TAG52:3(17:1)	2.45514e-07	2.17237e-07	2.28993e-07	2.37821e-07	2.4636e-07	2.4803e-07	2.53472e-07	2.46312e-07	2.73201e-07	2.40369e-07	2.75142e-07	2.64849e-07	1.77646e-07	1.36329e-07	1.64832e-07	1.70507e-07
TAG52:3(17:0)	6.64477e-09	6.48037e-09	7.37745e-09	7.0266e-09	6.0349e-09	5.80547e-09	5.8643e-09	5.46739e-09	6.56419e-09	5.8496e-09	5.67459e-09	5.85238e-09	1.13521e-08	8.68757e-09	9.83165e-09	1.08141e-08
TAG52:3(18:2)	9.88383e-09	8.11353e-09	8.68495e-09	1.00894e-08	7.32806e-09	7.10095e-09	7.23641e-09	7.53438e-09	7.43488e-09	8.11358e-09	7.71164e-09	7.67518e-09	1.154e-08	1.04443e-08	1.16435e-08	1.15801e-08
TAG52:3(18:1)	1.39446e-07	1.23868e-07	1.34746e-07	1.36686e-07	1.38501e-07	1.44039e-07	1.44286e-07	1.36561e-07	1.58388e-07	1.45752e-07	1.65118e-07	1.55569e-07	1.12553e-07	8.71328e-08	1.00273e-07	1.0621e-07
TAG52:3(19:1)	1.25377e-08	1.13498e-08	1.32888e-08	1.34063e-08	1.48172e-08	1.63178e-08	1.61642e-08	1.54282e-08	1.66108e-08	1.48742e-08	1.62106e-08	1.62338e-08	1.15215e-08	9.17142e-09	9.77743e-09	1.1081e-08
TAG52:2(15:0)	1.45629e-08	1.27601e-08	1.31125e-08	1.47122e-08	1.2244e-08	1.29247e-08	1.24921e-08	1.22122e-08	1.33669e-08	1.06865e-08	1.27303e-08	1.23776e-08	1.77694e-08	1.41803e-08	1.73576e-08	1.61998e-08
TAG52:2(16:1)	4.17841e-09	3.71744e-09	3.93968e-09	4.13668e-09	4.26469e-09	4.55616e-09	4.53604e-09	4.73141e-09	4.90417e-09	4.53521e-09	4.60091e-09	4.61698e-09	5.62945e-09	4.45435e-09	4.82199e-09	5.1927e-09
TAG52:2(16:0)	1.91675e-08	1.59839e-08	1.68138e-08	1.80823e-08	1.61299e-08	1.7189e-08	1.7024e-08	1.74849e-08	1.96964e-08	1.87243e-08	1.98965e-08	1.86359e-08	1.88743e-08	1.46774e-08	1.80094e-08	1.73984e-08
TAG52:2(17:1)	7.05283e-08	6.49778e-08	6.67335e-08	7.11805e-08	7.66516e-08	7.36967e-08	7.55756e-08	7.48929e-08	8.06647e-08	7.11361e-08	7.76271e-08	7.65181e-08	9.11853e-08	7.19792e-08	8.52791e-08	8.44021e-08
TAG52:2(17:0)	4.14866e-08	3.79367e-08	3.99622e-08	4.19482e-08	4.4441e-08	4.51386e-08	4.27845e-08	4.31455e-08	4.34837e-08	3.98068e-08	4.28546e-08	4.36519e-08	7.34303e-08	5.72437e-08	6.84123e-08	6.90072e-08
TAG52:2(18:2)	3.02797e-09	9.0824e-10	9.86018e-10	1.86822e-09	1.61735e-09	1.49435e-09	1.32102e-09	7.37149e-10	1.62285e-09	1.47051e-09	9.0967e-10	7.75365e-10	4.72746e-09	3.58238e-09	4.27433e-09	4.73937e-09
TAG52:2(18:1)	8.01523e-08	7.2285e-08	6.68275e-08	7.70143e-08	7.78977e-08	7.84323e-08	7.31377e-08	7.7494e-08	8.11107e-08	7.6562e-08	8.24757e-08	8.1622e-08	1.05418e-07	8.41056e-08	9.65257e-08	1.03625e-07
TAG52:2(18:0)	7.80109e-09	1.14231e-08	7.07957e-09	6.90563e-09	8.79699e-09	8.88054e-09	8.24243e-09	1.42529e-08	9.25288e-09	8.88073e-09	8.24177e-09	1.57172e-08	1.22875e-08	1.01337e-08	1.21866e-08	1.26043e-08
TAG52:2(19:1)	2.2383e-08	2.05835e-08	2.13167e-08	2.34117e-08	2.27715e-08	2.27126e-08	2.21953e-08	2.32139e-08	2.34514e-08	2.10673e-08	2.26104e-08	2.26683e-08	2.59783e-08	2.19523e-08	2.48859e-08	2.56545e-08
TAG52:1(16:0)	3.1692e-09	2.48485e-09	2.4404e-09	3.20098e-09	2.6622e-09	3.08987e-09	2.92406e-09	3.38996e-09	3.34474e-09	3.05454e-09	3.40321e-09	3.103e-09	4.25433e-09	3.59598e-09	3.83584e-09	4.05276e-09
TAG52:1(17:1)	1.5624e-09	1.20842e-09	1.75058e-09	1.99147e-09	2.15502e-09	2.53576e-09	2.43998e-09	2.3026e-09	2.31687e-09	2.31832e-09	2.27092e-09	2.20106e-09	3.70104e-09	2.92927e-09	3.14654e-09	3.54337e-09
TAG52:1(17:0)	1.18885e-08	1.1003e-08	1.1412e-08	1.30583e-08	1.24626e-08	1.33435e-08	1.32505e-08	1.33878e-08	1.26017e-08	1.11938e-08	1.24796e-08	1.18196e-08	4.463e-08	3.5783e-08	4.14883e-08	4.28628e-08
TAG52:1(18:1)	1.25946e-08	1.02161e-08	1.13714e-08	1.12324e-08	1.15283e-08	1.11e-08	1.05831e-08	1.22927e-08	6.62839e-09	1.09128e-08	1.26216e-08	1.07862e-08	2.59014e-08	2.2455e-08	2.55529e-08	2.56618e-08
TAG52:1(18:0)	4.00966e-09	3.39223e-09	3.54809e-09	3.9836e-09	4.35809e-09	4.15447e-09	3.76627e-09	4.04354e-09	4.21089e-09	4.44328e-09	4.91927e-09	4.23483e-09	7.16282e-09	5.43344e-09	6.3891e-09	6.25442e-09
TAG52:1(19:1)	1.32396e-09	1.07497e-09	1.02191e-09	1.30933e-09	1.22527e-09	1.29715e-09	1.44944e-09	1.39443e-09	1.49073e-09	1.29547e-09	1.35388e-09	1.13457e-09	2.21586e-09	1.64479e-09	1.93837e-09	1.90757e-09
TAG53:7(20:5)	3.27178e-09	2.80093e-09	3.2053e-09	3.44781e-09	3.77658e-09	3.65873e-09	3.48461e-09	4.10088e-09	3.43355e-09	3.37335e-09	3.79461e-09	3.35965e-09	2.15338e-09	1.87741e-09	2.09507e-09	2.09645e-09
TAG53:6(20:5)	5.31378e-09	4.98062e-09	5.0888e-09	5.18493e-09	4.37053e-09	4.61145e-09	4.45811e-09	4.60829e-09	4.84125e-09	4.75309e-09	5.00508e-09	4.53297e-09	4.45444e-09	3.76056e-09	3.91414e-09	4.34261e-09
TAG53:5(17:1)	8.47447e-09	7.89001e-09	7.69643e-09	9.31617e-09	7.68307e-09	7.8719e-09	7.84535e-09	7.89772e-09	9.11992e-09	7.69629e-09	8.21695e-09	8.71845e-09	5.13874e-09	4.30814e-09	4.17263e-09	4.95524e-09
TAG53:5(18:3)	8.12513e-09	7.15472e-09	7.24564e-09	8.05008e-09	9.05288e-09	8.21942e-09	7.67654e-09	8.50218e-09	9.17596e-09	7.91183e-09	8.06175e-09	8.56704e-09	5.34262e-09	3.93389e-09	5.02029e-09	4.78304e-09
TAG53:5(18:1)	7.80535e-09	6.97361e-09	6.75977e-09	7.17047e-09	7.47605e-09	7.52733e-09	7.51403e-09	7.73506e-09	7.46026e-09	7.01988e-09	7.23338e-09	7.90136e-09	5.06735e-09	3.97212e-09	4.69079e-09	4.30048e-09
TAG53:5(20:5)	6.32079e-10	5.31987e-10	5.78392e-10	5.2854e-10	5.00423e-10	5.11103e-10	5.95351e-10	4.67967e-10	4.87624e-10	3.90939e-10	5.01318e-10	5.76857e-10	8.21674e-10	5.8204e-10	5.97515e-10	7.51825e-10
TAG53:5(20:4)	2.19277e-09	1.94492e-09	2.08471e-09	2.49593e-09	1.94654e-09	1.86838e-09	1.8878e-09	1.80303e-09	2.0792e-09	1.6208e-09	1.97018e-09	1.80857e-09	2.39461e-09	1.80675e-09	2.36924e-09	2.25176e-09
TAG53:4(15:0)	1.81749e-09	1.80517e-09	1.86061e-09	1.79424e-09	1.32633e-09	1.50406e-09	1.49714e-09	1.77441e-09	1.57072e-09	1.66919e-09	1.5415e-09	1.49543e-09	2.30969e-09	1.65956e-09	2.02298e-09	2.31364e-09
TAG53:4(17:1)	2.08284e-08	1.91405e-08	2.03612e-08	2.2619e-08	1.81031e-08	1.65577e-08	1.77676e-08	1.85e-08	1.95572e-08	1.83501e-08	1.8714e-08	1.95313e-08	1.78398e-08	1.30096e-08	1.53806e-08	1.46134e-08
TAG53:4(17:0)	2.52626e-09	2.51968e-09	2.5319e-09	2.53973e-09	2.34845e-09	2.55296e-09	2.56181e-09	2.37391e-09	2.37875e-09	2.41147e-09	2.69037e-09	2.57493e-09	3.29979e-09	2.77106e-09	2.92099e-09	2.99177e-09
TAG53:4(18:3)	4.43024e-09	3.85312e-09	3.72601e-09	3.7179e-09	4.07627e-09	3.93321e-09	4.62485e-09	4.3343e-09	4.00944e-09	3.46005e-09	3.97955e-09	3.80043e-09	4.40065e-09	3.33694e-09	3.80165e-09	4.27821e-09
TAG53:4(18:2)	1.43773e-08	1.2466e-08	1.37201e-08	1.51951e-08	1.12928e-08	1.13155e-08	1.1112e-08	1.08952e-08	1.28848e-08	1.14241e-08	1.28125e-08	1.20783e-08	1.37226e-08	1.05816e-08	1.20884e-08	1.15068e-08
TAG53:4(18:1)	2.23255e-08	2.17227e-08	2.28855e-08	2.32435e-08	1.89855e-08	1.88823e-08	1.79837e-08	1.93836e-08	2.07474e-08	1.92125e-08	2.17849e-08	2.09413e-08	2.06782e-08	1.57856e-08	1.86232e-08	1.82962e-08
TAG53:4(19:1)	3.39083e-09	2.63688e-09	2.76094e-09	3.23896e-09	3.55433e-09	3.10896e-09	3.17559e-09	3.02561e-09	3.39634e-09	3.11354e-09	2.98512e-09	3.17267e-09	2.08458e-09	1.61993e-09	2.02999e-09	1.68669e-09
TAG53:3(16:1)	7.36991e-09	6.20793e-09	6.99589e-09	7.29058e-09	7.88749e-09	7.98756e-09	8.7131e-09	8.59625e-09	9.0729e-09	7.95339e-09	8.68669e-09	8.54001e-09	6.61119e-09	5.27992e-09	6.73502e-09	6.08805e-09
TAG53:3(16:0)	1.51701e-09	1.37708e-09	1.63902e-09	1.60561e-09	1.40275e-09	1.28231e-09	1.27064e-09	1.24702e-09	1.32053e-09	1.40698e-09	1.42703e-09	1.34242e-09	1.56771e-09	1.35477e-09	1.46931e-09	1.36572e-09
TAG53:3(17:1)	1.58773e-07	1.40153e-07	1.56107e-07	1.59673e-07	1.7857e-07	1.77433e-07	1.79851e-07	1.82668e-07	1.89127e-07	1.69263e-07	1.90452e-07	1.83867e-07	1.29169e-07	9.34721e-08	1.22688e-07	1.15557e-07
TAG53:3(17:0)	5.80183e-09	5.56184e-09	5.4986e-09	6.41908e-09	4.9732e-09	4.19018e-09	4.72007e-09	4.68296e-09	4.85057e-09	3.84032e-09	5.06838e-09	5.10117e-09	1.1806e-08	8.65817e-09	1.07903e-08	1.06032e-08
TAG53:3(18:2)	5.55707e-09	5.75673e-09	6.42749e-09	6.58497e-09	4.87577e-09	4.93807e-09	4.91618e-09	5.03162e-09	5.32365e-09	5.08464e-09	5.7878e-09	5.56077e-09	1.14947e-08	8.3707e-09	9.75046e-09	9.70114e-09
TAG53:3(18:1)	1.81174e-07	1.60697e-07	1.84188e-07	1.78608e-07	1.82025e-07	1.89424e-07	1.8918e-07	2.00415e-07	2.08376e-07	1.89877e-07	2.17885e-07	2.05799e-07	1.77237e-07	1.31072e-07	1.53461e-07	1.56618e-07
TAG53:3(18:0)	1.74413e-09	1.49016e-09	1.89302e-09	1.88937e-09	1.62258e-09	1.6483e-09	1.83356e-09	1.6237e-09	1.77991e-09	1.54052e-09	1.76449e-09	1.70803e-09	2.2448e-09	1.62208e-09	2.14102e-09	2.02257e-09
TAG53:3(19:1)	4.14397e-08	3.64528e-08	4.23307e-08	4.10988e-08	5.26661e-08	5.35115e-08	5.37194e-08	5.48479e-08	5.24197e-08	4.98618e-08	5.37997e-08	5.37589e-08	3.07315e-08	2.36034e-08	2.7758e-08	2.80353e-08
TAG53:2(16:0)	5.75987e-09	4.87262e-09	5.5435e-09	6.02482e-09	5.37114e-09	5.51283e-09	5.75712e-09	6.01717e-09	6.59753e-09	5.73878e-09	6.77436e-09	6.27818e-09	5.33094e-09	4.68465e-09	5.96002e-09	5.82646e-09
TAG53:2(17:1)	2.47972e-08	2.27049e-08	2.53421e-08	2.70544e-08	2.99737e-08	3.41474e-08	3.27763e-08	3.23017e-08	3.33046e-08	3.07158e-08	3.31154e-08	3.13143e-08	3.1081e-08	2.38948e-08	2.99016e-08	3.02008e-08
TAG53:2(17:0)	2.92166e-08	2.49422e-08	2.84049e-08	2.98061e-08	2.9582e-08	3.14995e-08	3.27756e-08	3.28904e-08	3.03254e-08	2.86946e-08	3.05763e-08	3.04163e-08	5.42097e-08	4.09821e-08	5.03938e-08	5.31463e-08
TAG53:2(18:1)	6.19374e-08	5.38455e-08	6.13289e-08	6.24434e-08	6.563e-08	6.53238e-08	6.4656e-08	6.51651e-08	6.91493e-08	6.19284e-08	6.71459e-08	6.57511e-08	1.00269e-07	7.46829e-08	9.08945e-08	9.23298e-08
TAG53:2(18:0)	1.07352e-08	9.598e-09	1.15281e-08	1.13293e-08	1.04466e-08	1.22342e-08	1.25066e-08	1.31115e-08	1.37877e-08	1.30468e-08	1.35575e-08	1.27515e-08	1.43791e-08	1.0638e-08	1.2448e-08	1.40317e-08
TAG53:2(19:1)	2.11079e-08	1.83876e-08	2.13408e-08	2.09445e-08	2.32495e-08	2.41917e-08	2.45679e-08	2.53167e-08	2.32026e-08	2.21921e-08	2.37429e-08	2.43328e-08	2.56348e-08	1.89534e-08	2.21906e-08	2.52027e-08
TAG53:1(17:0)	7.18412e-09	6.38852e-09	7.29971e-09	4.20818e-09	3.38409e-09	8.72779e-09	8.67946e-09	8.53181e-09	8.00414e-09	7.29094e-09	9.02164e-09	8.11556e-09	2.00115e-08	1.44578e-08	1.84662e-08	1.76429e-08
TAG53:1(18:1)	2.30894e-09	1.73295e-09	1.93432e-09	2.50531e-09	2.28542e-09	2.22309e-09	2.52049e-09	2.27289e-09	2.65353e-09	2.25835e-09	2.67724e-09	2.43286e-09	5.79212e-09	4.68355e-09	5.59804e-09	5.51667e-09
TAG53:1(18:0)	1.76875e-09	1.52131e-09	1.72999e-09	1.90865e-09	2.24318e-09	2.42113e-09	2.53869e-09	2.26756e-09	2.78349e-09	2.54553e-09	2.38893e-09	2.32114e-09	5.73156e-09	4.31477e-09	5.83992e-09	5.5738e-09
TAG53:1(19:1)	2.95831e-09	2.33738e-09	2.4926e-09	2.50579e-09	3.09179e-09	2.94726e-09	3.06994e-09	3.10451e-09	2.7983e-09	2.63071e-09	2.84558e-09	2.8814e-09	6.16525e-09	4.84338e-09	6.54985e-09	5.77679e-09
TAG54:8(20:5)	1.72481e-09	1.19816e-09	1.14202e-09	1.38228e-09	1.29396e-09	1.30609e-09	1.27179e-09	1.20613e-09	1.18109e-09	1.10289e-09	1.11709e-09	1.35499e-09	7.26086e-10	5.07897e-10	7.59446e-10	7.66887e-10
TAG54:7(20:5)	8.50044e-09	8.22555e-09	9.06923e-09	1.00965e-08	8.75019e-09	8.6973e-09	9.2823e-09	8.36016e-09	9.94944e-09	9.26889e-09	9.10879e-09	9.7408e-09	4.51537e-09	3.6206e-09	4.44076e-09	4.69357e-09
TAG54:6(16:0)	5.41646e-10	4.52577e-10	5.71447e-10	5.16106e-10	4.7733e-10	4.90595e-10	5.29954e-10	5.17136e-10	5.24246e-10	5.49939e-10	4.68932e-10	5.74869e-10	4.7476e-10	3.38658e-10	4.69235e-10	4.41328e-10
TAG54:6(17:1)	5.19242e-09	4.16612e-09	5.15505e-09	4.97601e-09	4.77004e-09	4.90079e-09	4.88995e-09	4.95028e-09	5.43552e-09	4.54806e-09	5.24638e-09	5.27115e-09	2.45162e-09	2.11591e-09	2.9201e-09	2.62783e-09
TAG54:6(17:0)	8.43703e-10	8.8351e-10	7.61279e-10	6.74523e-10	8.82632e-10	8.19116e-10	9.51633e-10	9.50301e-10	8.57858e-10	8.70254e-10	6.59361e-10	7.146e-10	7.61977e-10	6.17217e-10	4.92304e-10	5.8562e-10
TAG54:6(18:1)	4.13521e-09	3.47334e-09	3.52737e-09	3.32555e-09	3.66032e-09	3.10549e-09	3.40623e-09	3.20656e-09	3.68082e-09	4.10926e-09	4.18135e-09	3.21972e-09	2.52742e-09	2.85935e-09	2.89773e-09	2.9593e-09
TAG54:6(20:5)	5.88272e-09	5.3453e-09	6.03012e-09	5.67576e-09	5.4601e-09	5.25652e-09	5.73831e-09	5.80943e-09	5.98367e-09	5.38518e-09	5.45473e-09	5.5846e-09	4.83186e-09	3.71485e-09	4.49836e-09	4.65928e-09
TAG54:6(20:4)	3.60894e-09	3.62611e-09	3.76578e-09	3.85174e-09	4.11771e-09	3.28919e-09	4.03642e-09	3.86111e-09	4.00619e-09	3.64142e-09	4.16454e-09	4.15636e-09	2.747e-09	2.01337e-09	2.29051e-09	2.51921e-09
TAG54:5(17:1)	1.03942e-08	9.52986e-09	1.06592e-08	1.11374e-08	1.09391e-08	1.14117e-08	1.10126e-08	1.06212e-08	1.13431e-08	1.19524e-08	1.15398e-08	1.10951e-08	5.87911e-09	4.57958e-09	5.47605e-09	6.43253e-09
TAG54:5(17:0)	1.17896e-09	1.19993e-09	1.34743e-09	1.34634e-09	1.17266e-09	1.27508e-09	1.18016e-09	1.26923e-09	1.26552e-09	1.08292e-09	1.25463e-09	1.27862e-09	1.49877e-09	1.08602e-09	1.28332e-09	1.56577e-09
TAG54:5(18:3)	6.2889e-09	5.88568e-09	5.5489e-09	5.85823e-09	6.92803e-09	6.48609e-09	7.3222e-09	6.93702e-09	6.97275e-09	6.82077e-09	8.05949e-09	6.9929e-09	4.74795e-09	3.50888e-09	4.36647e-09	5.04107e-09
TAG54:5(18:1)	1.46293e-08	1.1328e-08	1.12154e-08	1.26782e-08	1.39958e-08	1.05694e-08	1.37794e-08	1.188e-08	1.10761e-08	1.74828e-08	1.59842e-08	1.19847e-08	1.03419e-08	1.22472e-08	7.42901e-09	1.24178e-08
TAG54:5(20:5)	7.58618e-10	9.47206e-10	1.01605e-09	9.72339e-10	8.93821e-10	1.05654e-09	6.74509e-10	9.26801e-10	7.76838e-10	8.41742e-10	8.35281e-10	9.0787e-10	1.3782e-09	1.33203e-09	1.35578e-09	1.34509e-09
TAG54:5(20:4)	2.64982e-09	2.27523e-09	2.38469e-09	2.39346e-09	2.3367e-09	2.19374e-09	2.39416e-09	2.44037e-09	2.32683e-09	2.09403e-09	2.26705e-09	1.98605e-09	2.56346e-09	1.84829e-09	2.47755e-09	2.20724e-09
TAG54:5(20:3)	6.00801e-09	5.77505e-09	5.82098e-09	6.23683e-09	6.49415e-09	6.00673e-09	5.78263e-09	5.96825e-09	6.45872e-09	6.62829e-09	7.19165e-09	6.39042e-09	4.05416e-09	3.30476e-09	3.88609e-09	3.81866e-09
TAG54:4(17:1)	1.05125e-08	9.96718e-09	1.02467e-08	1.04671e-08	9.27368e-09	9.73575e-09	9.43489e-09	9.8495e-09	1.01351e-08	8.8498e-09	9.91565e-09	9.571e-09	8.18344e-09	6.5396e-09	7.3372e-09	7.55679e-09
TAG54:4(17:0)	2.82841e-09	2.41604e-09	2.48041e-09	2.74731e-09	2.86273e-09	2.72056e-09	2.80567e-09	2.87243e-09	2.6495e-09	2.24919e-09	2.29429e-09	2.59014e-09	3.19686e-09	2.48314e-09	3.28918e-09	3.3029e-09
TAG54:4(18:2)	1.67228e-08	1.75432e-08	1.5198e-08	2.13856e-08	1.65263e-08	1.59206e-08	1.57792e-08	1.94074e-08	1.97036e-08	1.8872e-08	1.76094e-08	1.44192e-08	1.63426e-08	1.53756e-08	2.21205e-08	2.32608e-08
TAG54:4(18:1)	2.46826e-08	2.00383e-08	2.09797e-08	2.2935e-08	1.82088e-08	1.89894e-08	1.96761e-08	1.98197e-08	2.05244e-08	1.98506e-08	2.19483e-08	2.03541e-08	2.07241e-08	1.7932e-08	2.14617e-08	2.15857e-08
TAG54:4(19:1)	7.17903e-09	7.15494e-09	7.07341e-09	7.54512e-09	7.02017e-09	6.95329e-09	6.34231e-09	6.69053e-09	6.99133e-09	6.91983e-09	6.83433e-09	6.87388e-09	6.15772e-09	3.88448e-09	5.35884e-09	5.63985e-09
TAG54:4(20:3)	3.76979e-09	3.30426e-09	3.46608e-09	3.85084e-09	3.35739e-09	3.19367e-09	3.22123e-09	3.92705e-09	3.60986e-09	3.12206e-09	3.71775e-09	3.40895e-09	3.61474e-09	2.97682e-09	3.77761e-09	3.73623e-09
TAG54:3(17:1)	5.2728e-08	4.64818e-08	5.11557e-08	5.54919e-08	6.42329e-08	6.37534e-08	6.64791e-08	6.59527e-08	6.633e-08	5.72845e-08	6.6294e-08	6.72764e-08	4.54109e-08	3.08405e-08	4.0198e-08	4.26347e-08
TAG54:3(17:0)	2.89299e-09	2.43448e-09	2.6734e-09	3.04692e-09	2.51906e-09	2.63164e-09	2.56581e-09	2.27064e-09	2.53387e-09	2.06563e-09	2.34486e-09	2.34623e-09	5.94262e-09	3.62708e-09	5.83459e-09	5.09453e-09
TAG54:3(18:2)	5.81054e-09	3.77386e-09	4.48058e-09	3.30299e-09	4.7032e-09	3.21045e-09	5.41413e-09	3.22841e-09	5.5388e-09	4.82446e-09	4.30402e-09	3.65044e-09	6.61751e-09	5.89031e-09	7.55758e-09	7.05027e-09
TAG54:3(18:1)	1.2287e-07	1.12002e-07	1.27361e-07	1.34294e-07	1.44775e-07	1.40772e-07	1.41937e-07	1.46941e-07	1.50904e-07	1.4579e-07	1.56896e-07	1.4741e-07	1.30146e-07	9.22366e-08	1.15743e-07	1.26476e-07
TAG54:3(18:0)	3.15654e-09	1.95768e-09	2.17041e-09	3.18104e-09	3.5513e-09	1.99215e-09	3.17792e-09	3.29569e-09	2.21295e-09	2.29536e-09	2.24949e-09	2.56157e-09	2.77936e-09	2.43725e-09	3.54601e-09	4.06282e-09
TAG54:3(19:1)	5.60527e-08	5.34723e-08	5.80198e-08	5.74536e-08	6.79578e-08	7.11283e-08	6.50025e-08	7.04648e-08	7.07007e-08	6.21544e-08	7.01558e-08	6.8339e-08	4.74569e-08	3.6508e-08	4.45147e-08	4.57985e-08
TAG54:2(17:1)	4.82916e-09	4.41229e-09	5.60453e-09	5.87544e-09	6.76342e-09	7.54762e-09	7.56724e-09	7.793e-09	7.317e-09	7.1716e-09	7.91551e-09	6.79583e-09	7.18523e-09	4.93788e-09	5.68923e-09	5.60147e-09
TAG54:2(17:0)	1.03887e-08	9.6411e-09	9.43877e-09	1.25313e-08	1.1382e-08	1.30487e-08	1.35272e-08	1.26128e-08	1.21516e-08	1.06131e-08	1.13653e-08	1.24984e-08	2.26502e-08	1.63315e-08	1.99251e-08	1.99521e-08
TAG54:2(18:1)	2.49819e-08	2.12083e-08	2.33658e-08	2.72679e-08	2.84854e-08	3.1575e-08	3.08012e-08	3.23103e-08	3.15061e-08	2.95316e-08	3.25176e-08	3.08603e-08	3.89649e-08	3.07916e-08	3.55778e-08	3.62898e-08
TAG54:2(18:0)	9.06804e-09	8.04005e-09	8.53429e-09	1.00393e-08	1.03789e-08	1.11168e-08	1.11841e-08	1.11099e-08	1.24107e-08	1.11937e-08	1.18474e-08	1.11167e-08	1.03973e-08	9.42636e-09	1.11325e-08	1.13791e-08
TAG54:2(19:1)	1.57246e-08	1.50869e-08	1.68772e-08	1.80535e-08	2.01445e-08	2.14419e-08	2.07709e-08	2.07676e-08	1.94445e-08	1.74989e-08	1.96912e-08	2.01056e-08	2.71092e-08	2.05921e-08	2.48002e-08	2.60254e-08
TAG54:2(19:0)	2.64961e-09	2.42371e-09	3.53293e-09	3.3223e-09	3.91224e-09	4.57882e-09	4.57382e-09	4.56795e-09	4.23624e-09	3.95843e-09	4.31937e-09	4.07339e-09	4.45511e-09	3.33329e-09	3.79402e-09	3.72609e-09
TAG54:1(18:1)	1.02221e-09	8.1089e-10	8.68032e-10	1.05286e-09	1.07924e-09	1.1443e-09	1.2229e-09	1.20577e-09	1.08963e-09	1.31535e-09	1.1596e-09	1.15655e-09	2.35999e-09	1.64617e-09	1.9899e-09	2.12767e-09
TAG54:1(18:0)	1.23208e-09	1.07789e-09	1.01683e-09	1.01429e-09	1.24314e-09	1.70632e-09	1.48535e-09	1.56293e-09	1.48173e-09	1.41243e-09	1.45656e-09	1.38824e-09	2.42085e-09	1.97982e-09	2.23214e-09	2.10049e-09
TAG55:8(20:5)	2.60502e-09	2.43524e-09	2.72479e-09	2.87673e-09	1.91257e-09	2.34153e-09	2.11031e-09	2.42312e-09	2.15872e-09	1.95267e-09	2.02572e-09	2.25008e-09	2.01333e-09	1.33754e-09	1.63513e-09	1.5395e-09
TAG55:7(17:1)	3.9464e-09	3.28264e-09	3.32087e-09	3.8277e-09	3.32166e-09	3.30727e-09	3.10825e-09	3.10017e-09	3.51453e-09	2.97975e-09	3.40039e-09	3.48491e-09	2.07326e-09	1.92335e-09	1.94657e-09	1.86102e-09
TAG55:7(18:1)	3.08359e-09	2.80477e-09	3.14474e-09	3.09528e-09	3.08164e-09	3.48738e-09	3.29364e-09	3.01403e-09	3.64894e-09	2.81563e-09	3.32605e-09	3.15619e-09	1.91335e-09	1.34304e-09	1.37941e-09	1.88187e-09
TAG55:7(20:5)	1.2626e-08	1.10711e-08	1.17841e-08	1.32492e-08	1.19509e-08	1.14385e-08	1.24863e-08	1.26914e-08	1.37774e-08	1.20734e-08	1.3595e-08	1.30989e-08	8.71458e-09	6.7679e-09	7.98681e-09	8.39653e-09
TAG55:6(17:1)	4.16608e-09	3.92235e-09	3.97316e-09	3.7768e-09	3.45031e-09	4.18034e-09	3.6897e-09	3.85784e-09	4.3504e-09	3.87151e-09	4.31785e-09	3.97873e-09	2.29899e-09	1.74156e-09	2.14077e-09	2.35583e-09
TAG55:6(17:0)	9.17026e-10	1.07898e-09	9.76193e-10	1.0435e-09	8.77269e-10	8.67521e-10	1.0607e-09	1.02607e-09	7.79284e-10	8.06843e-10	8.58553e-10	8.76541e-10	1.52363e-09	1.10456e-09	1.18751e-09	1.38661e-09
TAG55:6(18:1)	3.9839e-09	4.19288e-09	4.37864e-09	4.65051e-09	4.21934e-09	4.18802e-09	4.70507e-09	4.44685e-09	4.357e-09	3.60211e-09	4.14861e-09	4.15033e-09	3.17062e-09	2.3029e-09	3.01068e-09	3.3233e-09
TAG55:6(20:5)	5.18236e-09	4.88521e-09	4.91845e-09	5.49018e-09	4.8122e-09	4.99932e-09	4.61873e-09	5.09781e-09	4.99108e-09	4.48441e-09	5.11374e-09	5.30158e-09	5.56655e-09	3.8818e-09	4.93326e-09	4.71922e-09
TAG55:6(20:4)	4.85375e-09	4.78404e-09	4.92837e-09	5.73273e-09	4.90855e-09	4.74584e-09	5.33241e-09	5.19568e-09	4.96734e-09	4.98976e-09	5.18133e-09	5.19156e-09	3.80582e-09	3.22797e-09	3.82804e-09	4.01506e-09
TAG55:5(17:1)	6.84288e-09	6.43845e-09	6.62018e-09	7.43412e-09	6.17723e-09	6.76082e-09	6.36719e-09	7.30712e-09	7.66298e-09	7.28479e-09	7.81013e-09	7.74218e-09	5.16269e-09	3.44472e-09	4.61679e-09	5.0332e-09
TAG55:5(17:0)	1.04931e-09	1.11196e-09	1.12311e-09	1.26857e-09	9.05385e-10	8.80432e-10	1.03785e-09	1.18725e-09	1.11142e-09	7.35023e-10	9.3301e-10	1.00356e-09	1.34877e-09	1.31776e-09	1.29175e-09	1.52631e-09
TAG55:5(18:2)	1.09285e-09	9.32658e-10	8.02905e-10	7.59982e-10	6.44666e-10	6.29943e-10	7.44793e-10	6.41258e-10	7.46958e-10	6.16815e-10	5.62376e-10	7.90235e-10	9.76449e-10	5.11508e-10	1.11108e-09	9.11237e-10
TAG55:5(18:1)	8.87225e-09	8.72574e-09	8.50312e-09	9.11679e-09	8.88278e-09	9.34163e-09	8.85001e-09	9.78065e-09	1.01957e-08	9.246e-09	1.01934e-08	1.00169e-08	7.07332e-09	5.58611e-09	6.51138e-09	6.9483e-09
TAG55:5(19:1)	2.53812e-09	1.87314e-09	2.37349e-09	2.50226e-09	2.20342e-09	2.60924e-09	2.31374e-09	3.04955e-09	2.64333e-09	2.36274e-09	3.04783e-09	2.77305e-09	1.6301e-09	1.46591e-09	1.56401e-09	1.74519e-09
TAG55:5(20:4)	2.09912e-09	1.86844e-09	2.02832e-09	2.2047e-09	2.15985e-09	2.23153e-09	2.27196e-09	1.99841e-09	2.01047e-09	1.48578e-09	1.85469e-09	2.16585e-09	2.73913e-09	1.96798e-09	2.24594e-09	2.71979e-09
TAG55:5(20:3)	7.38541e-09	7.24195e-09	8.07824e-09	9.11888e-09	6.96958e-09	7.79376e-09	7.92564e-09	8.43345e-09	8.70145e-09	7.08609e-09	8.70971e-09	8.43194e-09	6.24e-09	4.39163e-09	5.81466e-09	5.63638e-09
TAG55:4(18:2)	4.31483e-09	4.63629e-09	4.7707e-09	4.76891e-09	3.9754e-09	4.07423e-09	3.91052e-09	4.28612e-09	4.02198e-09	4.70756e-09	4.66243e-09	4.62828e-09	4.92881e-09	3.2783e-09	4.3828e-09	4.96776e-09
TAG55:4(18:1)	1.10717e-08	1.05728e-08	1.10437e-08	1.16212e-08	9.63013e-09	1.00542e-08	9.45445e-09	1.06051e-08	1.01049e-08	9.43279e-09	1.0056e-08	1.11149e-08	1.01063e-08	8.09949e-09	9.74947e-09	1.06597e-08
TAG55:4(19:1)	6.28176e-09	5.97154e-09	6.40887e-09	6.95959e-09	5.79411e-09	6.12944e-09	5.86483e-09	6.69141e-09	6.29537e-09	6.17559e-09	7.04764e-09	6.89518e-09	5.94687e-09	4.99733e-09	6.12896e-09	6.117e-09
TAG55:3(18:1)	5.21733e-08	4.60005e-08	5.07174e-08	5.14725e-08	6.04023e-08	6.65448e-08	6.48889e-08	6.79724e-08	6.64337e-08	6.12365e-08	6.55755e-08	6.94829e-08	4.86733e-08	3.83051e-08	4.88932e-08	4.75601e-08
TAG55:3(19:1)	4.26377e-08	3.70117e-08	3.91702e-08	4.24072e-08	5.07726e-08	5.57456e-08	5.59569e-08	5.58657e-08	5.39597e-08	4.73441e-08	5.64062e-08	5.73802e-08	3.7981e-08	3.02076e-08	3.73728e-08	3.7014e-08
TAG55:2(18:1)	5.73629e-09	5.8797e-09	5.8487e-09	7.0941e-09	8.25652e-09	8.22553e-09	9.31547e-09	8.37275e-09	8.528e-09	6.94068e-09	8.5696e-09	8.63998e-09	1.00279e-08	7.46461e-09	8.76181e-09	8.22931e-09
TAG55:2(19:1)	5.34743e-09	5.10981e-09	5.69448e-09	6.00027e-09	7.86117e-09	8.07422e-09	7.79127e-09	8.36742e-09	7.78924e-09	6.57895e-09	7.62321e-09	7.5503e-09	8.40704e-09	6.3218e-09	6.72158e-09	7.6748e-09
TAG56:9(20:5)	1.83724e-09	1.25731e-09	1.56329e-09	1.92236e-09	1.5246e-09	1.52747e-09	1.43691e-09	1.43747e-09	1.53114e-09	1.54294e-09	1.52906e-09	1.46579e-09	7.8286e-10	7.01156e-10	7.20529e-10	8.56948e-10
TAG56:8(18:2)	6.36755e-10	4.2272e-10	4.40719e-10	3.58716e-10	4.09997e-10	3.14366e-10	4.04653e-10	3.24494e-10	2.53863e-10	3.38767e-10	2.28709e-10	2.35875e-10	4.06461e-10	2.83047e-10	4.25174e-10	3.83468e-10
TAG56:8(18:1)	9.73612e-10	8.03777e-10	7.99625e-10	6.73722e-10	1.73201e-09	1.18143e-09	7.00543e-10	9.95747e-10	1.05932e-09	8.27371e-10	1.5244e-09	1.04985e-09	2.16686e-09	5.32059e-10	2.01604e-09	2.0102e-09
TAG56:8(20:5)	2.39376e-09	2.30502e-09	2.37804e-09	2.65803e-09	1.87203e-09	2.06704e-09	1.95666e-09	1.81469e-09	1.95463e-09	1.73976e-09	1.92696e-09	1.8451e-09	1.65814e-09	1.40845e-09	1.51143e-09	1.78385e-09
TAG56:7(18:1)	3.99652e-09	3.53968e-09	3.66723e-09	3.8889e-09	3.44302e-09	3.95938e-09	3.80989e-09	4.06361e-09	3.04483e-09	3.31005e-09	4.08881e-09	3.8422e-09	2.73456e-09	2.25022e-09	2.6736e-09	2.82963e-09
TAG56:7(20:5)	9.20444e-09	8.64341e-09	9.8342e-09	1.0319e-08	1.03999e-08	9.92362e-09	1.08825e-08	1.04079e-08	9.66706e-09	8.91029e-09	1.08953e-08	1.10302e-08	7.3734e-09	5.66713e-09	6.54789e-09	7.04013e-09
TAG56:7(20:4)	9.27414e-10	7.39748e-10	9.66722e-10	9.18873e-10	6.30076e-10	7.52432e-10	8.27146e-10	6.37813e-10	5.25524e-10	5.7931e-10	8.7519e-10	8.1666e-10	8.80449e-10	6.62243e-10	7.32728e-10	8.21863e-10
TAG56:6(18:1)	4.02793e-09	3.23665e-09	3.81158e-09	4.30181e-09	4.09046e-09	3.99013e-09	4.4183e-09	4.05698e-09	4.39859e-09	4.14983e-09	4.13585e-09	4.40844e-09	3.2084e-09	2.30441e-09	2.89869e-09	2.84609e-09
TAG56:6(20:5)	8.60772e-10	7.68392e-10	7.71945e-10	7.96277e-10	9.10919e-10	6.33987e-10	8.80085e-10	8.38831e-10	8.97297e-10	7.61662e-10	8.61431e-10	7.23714e-10	6.84747e-10	4.40048e-10	5.71241e-10	5.68609e-10
TAG56:6(20:4)	3.98317e-09	3.4484e-09	3.83844e-09	4.29643e-09	4.3769e-09	4.15249e-09	4.16957e-09	3.86905e-09	4.25486e-09	3.94706e-09	4.16742e-09	4.23584e-09	3.22853e-09	2.49447e-09	2.74516e-09	3.04592e-09
TAG56:5(18:1)	8.21605e-09	6.93539e-09	7.14136e-09	7.4737e-09	6.9834e-09	7.17141e-09	7.88302e-09	8.51062e-09	8.00419e-09	7.42646e-09	7.51153e-09	7.811e-09	6.17972e-09	5.09314e-09	5.8071e-09	6.27857e-09
TAG56:5(20:4)	1.44082e-09	1.03117e-09	6.80568e-10	1.29121e-09	1.25318e-09	1.20024e-09	8.89331e-10	1.21429e-09	1.18482e-09	1.17974e-09	1.36516e-09	1.35962e-09	1.23529e-09	9.1793e-10	1.07101e-09	1.40719e-09
TAG56:5(20:3)	6.41046e-09	5.69448e-09	5.71894e-09	5.93248e-09	5.93897e-09	6.0258e-09	6.43415e-09	6.62472e-09	6.87639e-09	6.16503e-09	7.43359e-09	5.76389e-09	4.58621e-09	3.41481e-09	4.41891e-09	4.3836e-09
TAG56:4(18:1)	4.13076e-09	3.97439e-09	4.22032e-09	4.76522e-09	4.06025e-09	4.06126e-09	3.69638e-09	3.84558e-09	4.07946e-09	3.65322e-09	4.06612e-09	4.40273e-09	3.79154e-09	3.39988e-09	3.93092e-09	4.01577e-09
TAG56:4(19:1)	2.5778e-09	2.93864e-09	2.98724e-09	3.7254e-09	3.5877e-09	3.15638e-09	3.60969e-09	3.37941e-09	3.17384e-09	3.09827e-09	3.69766e-09	3.59547e-09	2.9693e-09	2.37962e-09	2.49738e-09	2.80539e-09
TAG56:3(18:1)	1.1468e-08	1.04829e-08	1.11609e-08	1.27871e-08	1.53234e-08	1.50102e-08	1.5648e-08	1.53579e-08	1.42985e-08	1.37049e-08	1.56415e-08	1.53577e-08	1.03787e-08	8.47773e-09	9.84846e-09	1.05534e-08
TAG56:2(18:1)	2.62737e-09	3.86929e-09	3.58745e-09	3.8979e-09	5.28959e-09	5.15339e-09	5.7145e-09	4.79295e-09	5.4285e-09	4.89487e-09	5.29893e-09	5.4123e-09	4.57329e-09	3.63495e-09	4.31759e-09	4.36865e-09
TAG57:11(20:5)	1.65916e-09	1.72918e-09	1.65366e-09	2.01453e-09	2.05346e-09	1.7754e-09	2.105e-09	2.11043e-09	1.97786e-09	1.89648e-09	1.90812e-09	2.21297e-09	9.06468e-10	7.32625e-10	8.50344e-10	7.31502e-10
TAG57:10(20:5)	1.58422e-09	1.70946e-09	1.83367e-09	1.93384e-09	1.69336e-09	1.74881e-09	1.58583e-09	1.9191e-09	1.94964e-09	1.60972e-09	1.614e-09	1.78656e-09	1.04037e-09	6.883e-10	9.02279e-10	9.89901e-10
TAG57:8(20:5)	1.32135e-09	1.19963e-09	1.4342e-09	1.45639e-09	1.14705e-09	1.14182e-09	1.04878e-09	1.26296e-09	1.18532e-09	1.01169e-09	1.13464e-09	1.1495e-09	9.46465e-10	7.51501e-10	1.08932e-09	1.08057e-09
TAG57:7(21:1)	1.13386e-09	9.76688e-10	1.25044e-09	1.20871e-09	1.37239e-09	1.31355e-09	1.30635e-09	1.43754e-09	1.15222e-09	1.06751e-09	1.5552e-09	1.15082e-09	8.13739e-10	5.52834e-10	7.65647e-10	5.88744e-10
TAG57:7(20:5)	4.74087e-09	4.14343e-09	3.96287e-09	4.37192e-09	4.30438e-09	4.88841e-09	4.64365e-09	4.7741e-09	4.74236e-09	4.49626e-09	4.19622e-09	4.66435e-09	2.78234e-09	1.90894e-09	2.50894e-09	3.19166e-09
TAG58:11(20:5)	2.19812e-09	1.98345e-09	1.79102e-09	1.98148e-09	1.8959e-09	2.19093e-09	1.99663e-09	2.27314e-09	1.97202e-09	1.88935e-09	2.29359e-09	1.83294e-09	1.11248e-09	7.97628e-10	1.00588e-09	7.87773e-10
TAG58:10(20:5)	1.31237e-09	1.19601e-09	1.60644e-09	1.65016e-09	1.57941e-09	1.52717e-09	1.52853e-09	1.92474e-09	1.31668e-09	1.18157e-09	1.3788e-09	1.44284e-09	9.72913e-10	6.81554e-10	9.60644e-10	6.54664e-10
TAG58:9(20:5)	1.49987e-09	1.23414e-09	1.5259e-09	1.54806e-09	1.02356e-09	1.3902e-09	1.59156e-09	1.42618e-09	1.2655e-09	1.42893e-09	1.46372e-09	1.30807e-09	8.85882e-10	7.57933e-10	8.69785e-10	6.55331e-10
TAG58:9(20:3)	3.18735e-10	3.65058e-10	2.88731e-10	3.96241e-10	3.93599e-10	4.24717e-10	3.65096e-10	3.4735e-10	3.27775e-10	2.39637e-10	2.35041e-10	4.03575e-10	2.5751e-10	1.73533e-10	1.78333e-10	2.02001e-10
TAG59:11(20:5)	6.55791e-10	8.74188e-10	8.14436e-10	7.92946e-10	9.56432e-10	7.60456e-10	9.15025e-10	1.10143e-09	1.00589e-09	7.2906e-10	9.08296e-10	9.79106e-10	3.3479e-10	2.31043e-10	2.72626e-10	4.18031e-10
TAG59:10(20:5)	5.70212e-10	5.37599e-10	5.10864e-10	5.99216e-10	7.42034e-10	6.15422e-10	8.38237e-10	7.71237e-10	6.65794e-10	5.65324e-10	6.13962e-10	6.86073e-10	4.41388e-10	3.14893e-10	2.52921e-10	3.12468e-10
TAG59:9(20:5)	5.27381e-10	4.30286e-10	4.67416e-10	5.93818e-10	5.33366e-10	6.30768e-10	5.69954e-10	6.67712e-10	5.46771e-10	5.15336e-10	6.61817e-10	4.26935e-10	2.31126e-10	2.29944e-10	2.37758e-10	2.84774e-10
TAG59:7(20:5)	1.40617e-10	2.06563e-10	1.83643e-10	2.38441e-10	2.68632e-10	2.12511e-10	2.39621e-10	3.47929e-10	2.68458e-10	2.22971e-10	2.18921e-10	2.25039e-10	1.35193e-10	5.79174e-11	1.68756e-10	1.53365e-10
TAG60:15(20:5)	3.09351e-10	3.50633e-10	4.45462e-10	5.35782e-10	4.38823e-10	4.64894e-10	4.39229e-10	4.92901e-10	4.9726e-10	3.75144e-10	3.78994e-10	4.64051e-10	2.78115e-10	1.60818e-10	1.74981e-10	9.0621e-11
TAG60:14(20:5)	4.57012e-10	3.7944e-10	3.57781e-10	3.93792e-10	4.4727e-10	4.05087e-10	4.4494e-10	4.05914e-10	3.16452e-10	4.21121e-10	2.7771e-10	3.05112e-10	1.85406e-10	1.96188e-10	1.68756e-10	2.85832e-10
TAG60:13(20:5)	4.45261e-10	3.29023e-10	4.19381e-10	4.60746e-10	3.60031e-10	4.02603e-10	3.33419e-10	4.25958e-10	3.78456e-10	3.25564e-10	3.92042e-10	3.73558e-10	1.5947e-10	1.38315e-10	1.36313e-10	2.09143e-10
PC29:0	4.41093e-10	3.62528e-10	4.59468e-10	5.49807e-10	3.38106e-10	4.57567e-10	4.27419e-10	4.98277e-10	3.86881e-10	3.73172e-10	3.66226e-10	4.66473e-10	1.84219e-10	1.51828e-10	2.12113e-10	1.9231e-10
PC30:2	4.14918e-10	3.91455e-10	4.06583e-10	4.64633e-10	6.82499e-10	7.58534e-10	8.6484e-10	9.17234e-10	7.9252e-10	7.52831e-10	7.57931e-10	8.00131e-10	2.36549e-10	1.7773e-10	2.26372e-10	2.70358e-10
PC30:1	1.20981e-09	1.10845e-09	1.34319e-09	1.21543e-09	1.50243e-09	1.74683e-09	1.83494e-09	1.92914e-09	1.57108e-09	1.60214e-09	1.691e-09	1.79124e-09	6.96087e-10	5.94994e-10	6.49607e-10	6.9142e-10
PC30:0	1.78014e-09	1.62401e-09	1.74423e-09	2.01399e-09	1.39604e-09	1.48826e-09	1.44721e-09	1.61037e-09	1.368e-09	1.18333e-09	1.36208e-09	1.53322e-09	7.98504e-10	7.02658e-10	7.41678e-10	7.71282e-10
PC31:2	2.3155e-09	2.02489e-09	2.37815e-09	2.42662e-09	2.79466e-09	3.41688e-09	3.38608e-09	3.54189e-09	3.16962e-09	2.9753e-09	3.05825e-09	3.51445e-09	1.40316e-09	1.12347e-09	1.19454e-09	1.3858e-09
PC31:1	6.1096e-09	5.45741e-09	6.00352e-09	6.66724e-09	5.47508e-09	6.65904e-09	6.86731e-09	7.24171e-09	6.20142e-09	6.29653e-09	6.44588e-09	6.76049e-09	3.65508e-09	2.85284e-09	3.24566e-09	3.33803e-09
PC31:0	2.15834e-09	1.90912e-09	2.19836e-09	2.38041e-09	1.99863e-09	1.89918e-09	2.19716e-09	2.38296e-09	1.82544e-09	1.92963e-09	1.96211e-09	2.05708e-09	1.45214e-09	1.1685e-09	1.41214e-09	1.38954e-09
PC32:3	2.81593e-09	2.43612e-09	2.87928e-09	3.14301e-09	2.99443e-09	3.32081e-09	3.24976e-09	3.62569e-09	3.15776e-09	3.25354e-09	3.40958e-09	3.42144e-09	2.00874e-09	1.48931e-09	1.78476e-09	1.74511e-09
PC32:2	8.62165e-09	7.96148e-09	8.60564e-09	9.90505e-09	9.32917e-09	1.12039e-08	1.11953e-08	1.20747e-08	1.05238e-08	1.02496e-08	1.06527e-08	1.13125e-08	7.35545e-09	5.52248e-09	6.62343e-09	6.55957e-09
PC32:1	1.87446e-08	1.68231e-08	1.95794e-08	2.10571e-08	1.71898e-08	1.99516e-08	2.08378e-08	2.17594e-08	1.83631e-08	1.89769e-08	1.99008e-08	2.06046e-08	1.13457e-08	9.2322e-09	1.07939e-08	1.11037e-08
PC32:0	5.61684e-09	5.23608e-09	6.1847e-09	6.47591e-09	4.94972e-09	5.35974e-09	5.4854e-09	5.97584e-09	4.78319e-09	4.6546e-09	4.89707e-09	5.42159e-09	4.85653e-09	3.94655e-09	4.41915e-09	4.78912e-09
PC33:3	1.14446e-08	1.07267e-08	1.16295e-08	1.2951e-08	1.15978e-08	1.23668e-08	1.28561e-08	1.32547e-08	1.17306e-08	1.1755e-08	1.17061e-08	1.26044e-08	8.205e-09	6.42164e-09	7.25046e-09	7.26435e-09
PC33:2	2.89847e-08	2.59062e-08	2.90751e-08	3.13453e-08	2.99973e-08	3.33726e-08	3.38065e-08	3.55877e-08	3.19631e-08	3.15634e-08	3.22145e-08	3.36792e-08	2.8912e-08	2.24626e-08	2.65578e-08	2.67649e-08
PC33:1	4.21247e-08	3.93458e-08	4.4704e-08	4.57484e-08	3.73615e-08	4.4418e-08	4.4712e-08	4.65915e-08	4.0987e-08	3.96054e-08	4.21599e-08	4.47276e-08	3.06084e-08	2.3289e-08	2.75468e-08	2.76252e-08
PC33:0	6.18684e-09	5.47499e-09	6.32988e-09	6.55869e-09	5.1684e-09	6.48732e-09	6.65603e-09	7.24688e-09	6.38392e-09	6.02433e-09	6.18884e-09	6.52218e-09	4.93774e-09	3.7586e-09	4.46274e-09	4.67454e-09
PC34:5	1.21816e-08	1.12204e-08	1.26581e-08	1.34958e-08	1.19254e-08	1.20179e-08	1.2798e-08	1.36357e-08	1.21349e-08	1.16111e-08	1.1659e-08	1.27579e-08	7.1083e-09	5.8232e-09	6.45296e-09	6.69171e-09
PC34:4	1.57534e-08	1.45698e-08	1.56083e-08	1.64161e-08	1.62612e-08	1.59888e-08	1.67334e-08	1.77582e-08	1.69411e-08	1.60911e-08	1.64862e-08	1.70259e-08	1.06596e-08	8.7321e-09	9.46062e-09	9.95161e-09
PC34:3	2.84678e-08	2.58841e-08	2.86368e-08	3.02229e-08	2.87061e-08	2.90084e-08	3.17421e-08	3.31012e-08	3.03259e-08	2.89817e-08	2.92843e-08	3.18009e-08	2.47349e-08	1.99385e-08	2.27956e-08	2.3173e-08
PC34:2	6.86298e-08	6.30287e-08	6.9725e-08	7.65187e-08	7.31938e-08	8.46383e-08	8.42652e-08	9.10602e-08	8.61029e-08	8.24143e-08	8.45572e-08	8.9602e-08	5.65291e-08	4.46544e-08	5.25522e-08	5.17566e-08
PC34:1	4.13599e-08	3.83869e-08	4.26219e-08	4.85736e-08	4.0207e-08	4.73907e-08	4.7212e-08	5.12893e-08	4.65782e-08	4.4387e-08	4.74206e-08	5.09736e-08	3.63804e-08	2.82015e-08	3.35886e-08	3.4707e-08
PC34:0	6.37312e-09	5.82415e-09	6.43595e-09	7.23746e-09	6.80872e-09	7.37561e-09	7.25296e-09	8.13209e-09	6.75934e-09	6.81658e-09	6.75613e-09	7.98909e-09	7.52315e-09	5.65788e-09	6.8827e-09	7.05858e-09
PC35:6	5.0545e-09	4.97812e-09	5.24396e-09	5.99256e-09	9.07583e-09	1.00813e-08	1.01659e-08	1.00338e-08	8.8603e-09	9.08271e-09	8.76739e-09	1.00685e-08	2.56111e-09	2.12389e-09	2.52164e-09	2.6013e-09
PC35:5	5.84044e-08	5.41941e-08	5.79243e-08	6.37205e-08	5.33858e-08	5.36577e-08	5.58241e-08	5.83117e-08	5.13729e-08	5.02093e-08	4.9666e-08	5.43329e-08	3.25397e-08	2.66173e-08	3.28184e-08	3.19297e-08
PC35:4	4.87999e-08	4.39726e-08	4.76831e-08	5.36832e-08	4.47949e-08	4.70459e-08	4.74262e-08	5.08809e-08	4.63085e-08	4.48313e-08	4.52017e-08	4.98168e-08	3.27184e-08	2.63456e-08	3.04256e-08	3.22715e-08
PC35:3	7.21624e-08	6.54968e-08	7.14934e-08	8.15688e-08	6.35551e-08	6.65184e-08	6.66652e-08	7.2368e-08	6.29916e-08	6.22753e-08	6.4146e-08	6.98064e-08	6.62458e-08	5.2585e-08	6.2285e-08	6.63405e-08
PC35:2	1.61988e-07	1.51156e-07	1.63867e-07	1.84264e-07	1.78361e-07	1.84423e-07	1.93234e-07	2.11403e-07	1.81415e-07	1.80147e-07	1.93413e-07	2.07621e-07	1.28419e-07	1.02249e-07	1.22119e-07	1.26024e-07
PC35:1	6.17677e-08	5.70685e-08	6.23688e-08	6.8298e-08	6.8255e-08	7.36399e-08	7.62828e-08	8.18281e-08	6.53661e-08	6.65508e-08	6.94623e-08	7.93887e-08	6.57569e-08	5.19286e-08	6.30328e-08	6.30643e-08
PC35:0	6.16258e-09	5.47553e-09	6.06519e-09	6.76103e-09	1.05548e-08	7.75087e-09	7.80513e-09	8.41653e-09	6.86437e-09	6.31546e-09	7.2538e-09	8.06173e-09	7.26951e-09	5.76265e-09	7.03636e-09	7.09688e-09
PC36:7	1.04507e-08	9.45104e-09	1.04578e-08	1.18988e-08	8.50158e-09	1.2173e-08	1.28398e-08	1.40737e-08	1.22537e-08	1.17488e-08	1.23681e-08	1.34384e-08	7.20176e-09	5.70746e-09	6.54076e-09	6.94436e-09
PC36:6	4.24135e-08	3.83122e-08	4.20961e-08	4.73155e-08	4.95933e-08	5.02006e-08	5.24885e-08	5.4954e-08	5.07735e-08	4.84337e-08	4.98098e-08	5.5093e-08	3.26226e-08	2.55445e-08	3.02462e-08	3.1635e-08
PC36:5	7.2426e-08	6.52991e-08	7.22631e-08	8.21109e-08	7.91318e-08	8.26272e-08	8.5374e-08	8.8944e-08	8.01593e-08	7.58318e-08	7.9683e-08	9.09936e-08	6.68625e-08	5.25732e-08	6.26716e-08	6.4322e-08
PC36:4	8.88681e-08	8.2145e-08	8.74747e-08	9.81235e-08	8.57426e-08	8.86211e-08	9.46731e-08	9.59659e-08	9.00081e-08	8.74273e-08	9.14401e-08	1.01957e-07	9.01935e-08	6.98122e-08	8.34467e-08	8.55116e-08
PC36:3	1.17791e-07	1.0799e-07	1.17397e-07	1.32888e-07	1.02813e-07	1.05308e-07	1.15469e-07	1.15828e-07	1.00608e-07	9.89962e-08	1.00224e-07	1.16353e-07	1.44542e-07	1.11587e-07	1.33346e-07	1.35286e-07
PC36:2	2.42066e-07	2.16429e-07	2.35387e-07	2.62284e-07	2.8475e-07	2.86103e-07	3.05607e-07	3.20093e-07	2.91131e-07	2.74749e-07	2.7369e-07	3.24633e-07	1.78707e-07	1.41506e-07	1.6617e-07	1.72029e-07
PC36:1	6.49163e-08	5.84577e-08	6.35e-08	6.81303e-08	7.24888e-08	7.4335e-08	7.6382e-08	8.14627e-08	7.30359e-08	6.89381e-08	7.01537e-08	7.9194e-08	4.97977e-08	4.23931e-08	4.63097e-08	4.73892e-08
PC36:0	1.12805e-07	1.19284e-07	1.1526e-07	1.12478e-07	1.09402e-07	1.1469e-07	1.12784e-07	1.14785e-07	1.14305e-07	1.1274e-07	1.10728e-07	1.15046e-07	1.04897e-07	1.11071e-07	1.10688e-07	1.11637e-07
PC37:7	2.85111e-08	2.62878e-08	2.88477e-08	3.13961e-08	1.53881e-08	2.59007e-08	2.68855e-08	2.79392e-08	2.44457e-08	2.3612e-08	2.414e-08	2.70976e-08	1.8781e-08	1.42336e-08	1.75339e-08	1.7402e-08
PC37:6	1.58327e-07	1.49011e-07	1.51401e-07	1.71708e-07	1.29274e-07	1.64661e-07	1.67814e-07	1.83939e-07	1.70351e-07	1.56947e-07	1.65306e-07	1.82959e-07	8.88407e-08	6.76626e-08	8.08035e-08	8.41778e-08
PC37:5	1.36195e-07	1.31371e-07	1.37999e-07	1.52078e-07	1.50711e-07	1.54029e-07	1.54996e-07	1.75149e-07	1.40042e-07	1.31537e-07	1.43422e-07	1.62475e-07	1.23624e-07	9.15507e-08	1.16304e-07	1.15707e-07
PC37:4	7.29428e-08	6.83882e-08	7.2827e-08	8.60573e-08	8.02879e-08	8.38703e-08	8.2952e-08	9.28183e-08	7.81386e-08	7.18105e-08	7.58931e-08	8.83563e-08	6.44824e-08	5.12038e-08	6.28549e-08	6.22383e-08
PC37:3	5.20476e-08	4.96371e-08	5.172e-08	5.97629e-08	5.29728e-08	5.44499e-08	5.53214e-08	6.20348e-08	5.03365e-08	4.71987e-08	4.97119e-08	5.84248e-08	4.91322e-08	3.84799e-08	4.82939e-08	4.63818e-08
PC37:2	8.31937e-08	7.50288e-08	8.11787e-08	9.38766e-08	1.04858e-07	9.67247e-08	1.01849e-07	1.10484e-07	9.2418e-08	9.10138e-08	9.68367e-08	1.07835e-07	5.67002e-08	4.3612e-08	5.38503e-08	5.31333e-08
PC37:1	1.27108e-08	1.18439e-08	1.21651e-08	1.50607e-08	2.60683e-08	1.57869e-08	1.66983e-08	1.97679e-08	1.58294e-08	1.46871e-08	1.55413e-08	1.73635e-08	9.17855e-09	7.55473e-09	9.18273e-09	8.92507e-09
PC38:8	7.3987e-08	7.10219e-08	7.38341e-08	8.5892e-08	7.10088e-08	7.54327e-08	7.5357e-08	8.2735e-08	7.16598e-08	6.89634e-08	7.42889e-08	8.04522e-08	5.71849e-08	4.23561e-08	5.26305e-08	5.08177e-08
PC38:7	1.27992e-07	1.19145e-07	1.28179e-07	1.47932e-07	1.08641e-07	1.09605e-07	1.12736e-07	1.2329e-07	1.01445e-07	9.57002e-08	1.0188e-07	1.1253e-07	1.55673e-07	1.16653e-07	1.44118e-07	1.46432e-07
PC38:6	4.5185e-07	4.37965e-07	4.5182e-07	5.28294e-07	4.96345e-07	4.82717e-07	4.92187e-07	5.68642e-07	4.7102e-07	4.4863e-07	4.64684e-07	5.33714e-07	3.60352e-07	2.67049e-07	3.28346e-07	3.35513e-07
PC38:5	2.02544e-07	1.98163e-07	2.08007e-07	2.35889e-07	2.40258e-07	2.32583e-07	2.37986e-07	2.74999e-07	2.13064e-07	2.02494e-07	2.17924e-07	2.52924e-07	1.83725e-07	1.3166e-07	1.64908e-07	1.74723e-07
PC38:4	8.84037e-08	8.46284e-08	8.58926e-08	1.02783e-07	1.04623e-07	1.03817e-07	1.0658e-07	1.1961e-07	9.41062e-08	8.98356e-08	9.68239e-08	1.14495e-07	7.87326e-08	5.71346e-08	6.89863e-08	7.07961e-08
PC38:3	2.24975e-08	2.0468e-08	2.23621e-08	2.57565e-08	3.13825e-08	2.31051e-08	2.36289e-08	2.70201e-08	2.14825e-08	2.00169e-08	2.08002e-08	2.38515e-08	2.02541e-08	1.45302e-08	1.80063e-08	1.77686e-08
PC38:2	1.34899e-08	1.15815e-08	1.256e-08	1.53306e-08	2.09846e-08	1.63142e-08	1.61706e-08	1.91479e-08	1.54883e-08	1.4274e-08	1.50269e-08	1.73694e-08	8.93359e-09	6.37759e-09	8.04434e-09	7.8714e-09
PC38:1	2.4827e-09	2.11445e-09	2.29276e-09	2.64126e-09	4.42075e-09	3.07859e-09	3.21787e-09	3.80316e-09	2.90853e-09	2.58069e-09	2.84394e-09	3.28025e-09	1.86145e-09	1.14757e-09	1.43856e-09	1.45281e-09
PC39:8	2.58356e-08	2.46825e-08	2.60042e-08	3.1529e-08	2.98857e-08	2.96996e-08	3.06523e-08	3.38004e-08	2.59055e-08	2.42152e-08	2.5376e-08	2.94806e-08	1.47424e-08	1.13712e-08	1.4071e-08	1.39089e-08
PC39:7	2.49238e-08	2.44528e-08	2.47263e-08	2.97609e-08	2.78194e-08	2.74051e-08	2.81476e-08	3.19653e-08	2.46076e-08	2.21431e-08	2.3141e-08	2.70546e-08	1.6031e-08	1.1718e-08	1.38135e-08	1.529e-08
PC39:6	1.05227e-07	1.02064e-07	1.01396e-07	1.22078e-07	1.16305e-07	1.15737e-07	1.20813e-07	1.27858e-07	1.15835e-07	1.03598e-07	1.02937e-07	1.29941e-07	6.45548e-08	4.823e-08	5.62126e-08	6.24785e-08
PC39:5	4.7477e-08	4.54984e-08	4.57275e-08	5.42273e-08	5.39301e-08	5.43811e-08	5.50414e-08	6.14614e-08	5.35773e-08	4.76067e-08	4.87044e-08	5.78271e-08	3.30095e-08	2.49476e-08	3.04009e-08	3.18292e-08
PC39:4	2.08429e-08	1.96189e-08	2.03974e-08	2.41214e-08	2.49946e-08	2.58081e-08	2.61286e-08	2.94812e-08	2.4326e-08	2.19675e-08	2.31084e-08	2.74234e-08	1.58417e-08	1.13449e-08	1.47967e-08	1.46064e-08
PC40:10	2.58295e-07	2.34428e-07	2.50823e-07	2.99019e-07	2.6152e-07	2.64121e-07	2.67718e-07	3.12086e-07	2.3565e-07	2.12429e-07	2.29578e-07	2.59998e-07	1.86123e-07	1.35183e-07	1.67082e-07	1.76627e-07
PC40:9	1.92931e-07	1.78836e-07	1.78468e-07	2.25701e-07	1.95378e-07	1.99144e-07	2.06018e-07	2.35082e-07	1.78158e-07	1.61346e-07	1.70586e-07	1.95982e-07	1.60326e-07	1.18627e-07	1.43942e-07	1.54726e-07
PC40:8	1.2735e-07	1.17494e-07	1.20763e-07	1.50097e-07	1.36565e-07	1.38802e-07	1.40783e-07	1.62717e-07	1.20545e-07	1.09639e-07	1.1188e-07	1.33129e-07	1.16475e-07	8.60814e-08	1.07077e-07	1.14902e-07
PC40:7	4.74377e-08	4.54188e-08	4.60494e-08	5.71054e-08	4.76497e-08	4.77872e-08	4.99578e-08	5.71295e-08	4.44954e-08	3.9057e-08	4.20191e-08	4.84259e-08	4.79005e-08	3.60042e-08	4.47972e-08	4.42493e-08
PC40:6	2.22659e-08	2.15696e-08	2.19897e-08	2.63265e-08	2.42582e-08	2.45924e-08	2.5049e-08	2.90243e-08	2.22572e-08	1.94649e-08	2.06643e-08	2.42679e-08	2.02651e-08	1.46799e-08	1.90371e-08	1.90597e-08
PC40:5	7.13184e-09	6.88349e-09	6.58136e-09	8.41023e-09	8.13903e-09	8.06896e-09	7.82261e-09	9.25123e-09	7.32857e-09	6.10512e-09	6.68198e-09	8.17733e-09	6.42332e-09	4.55313e-09	5.59026e-09	5.99423e-09
PC40:4	2.38362e-09	2.30661e-09	2.25899e-09	2.79553e-09	2.63494e-09	2.75872e-09	2.87477e-09	3.22836e-09	2.3464e-09	2.26489e-09	2.44147e-09	2.93686e-09	1.82368e-09	1.35617e-09	1.72917e-09	1.74592e-09
PC40:3	9.03274e-10	8.50758e-10	8.82029e-10	1.03776e-09	9.42085e-10	9.17251e-10	1.02702e-09	1.17195e-09	8.30847e-10	8.57299e-10	8.70025e-10	1.10836e-09	6.26325e-10	4.50617e-10	5.77624e-10	5.60936e-10
PC40:2	5.95797e-10	5.07603e-10	4.09115e-10	6.50475e-10	7.97883e-10	6.04069e-10	5.83891e-10	7.72511e-10	5.20133e-10	5.34641e-10	4.51411e-10	6.74123e-10	3.29304e-10	2.58409e-10	3.0835e-10	3.10246e-10
PC40:1	3.84401e-10	3.55402e-10	4.10868e-10	4.49511e-10	6.47279e-10	4.70445e-10	5.75509e-10	6.39713e-10	4.89412e-10	4.43323e-10	4.30944e-10	5.81954e-10	2.66306e-10	2.38717e-10	2.21111e-10	1.65403e-10
PC41:9	5.00443e-10	4.4431e-10	4.49502e-10	6.47235e-10	5.28184e-10	6.97057e-10	6.98852e-10	7.79378e-10	5.22388e-10	4.83647e-10	4.82719e-10	6.66221e-10	2.98134e-10	2.39581e-10	2.45193e-10	3.22592e-10
PC41:8	6.14597e-10	5.62855e-10	6.39554e-10	7.50926e-10	7.60488e-10	8.98437e-10	8.82967e-10	9.73095e-10	6.89795e-10	6.0531e-10	7.17839e-10	8.68171e-10	3.95109e-10	2.7035e-10	2.45326e-10	3.32267e-10
PC41:6	7.71255e-10	8.04253e-10	7.14908e-10	1.07724e-09	8.6362e-10	9.34235e-10	9.73928e-10	1.1237e-09	9.46156e-10	8.36176e-10	9.15215e-10	1.08737e-09	5.71366e-10	2.87037e-10	4.33435e-10	4.46509e-10
PC41:5	9.66002e-10	9.33768e-10	9.47265e-10	1.15709e-09	1.24306e-09	1.13397e-09	1.1874e-09	1.37949e-09	1.03211e-09	8.90083e-10	9.1561e-10	1.20773e-09	5.73179e-10	4.18656e-10	5.34599e-10	5.24267e-10
PC41:4	4.55329e-10	4.5741e-10	4.5698e-10	4.05644e-10	5.22145e-10	5.0733e-10	5.81382e-10	6.14011e-10	5.31305e-10	4.09872e-10	5.23168e-10	5.64193e-10	3.21443e-10	2.09306e-10	2.78644e-10	2.89929e-10
PC41:3	7.074e-10	6.66229e-10	7.66877e-10	8.40605e-10	7.84796e-10	7.82666e-10	8.14872e-10	1.02719e-09	6.54615e-10	6.12764e-10	6.95959e-10	8.4827e-10	4.15712e-10	2.87916e-10	3.83852e-10	3.84114e-10
PC41:2	5.23382e-10	5.11331e-10	5.43553e-10	6.50439e-10	6.36833e-10	6.33143e-10	6.1683e-10	6.18133e-10	4.7673e-10	4.36322e-10	5.20942e-10	5.995e-10	3.47682e-10	2.54529e-10	3.23962e-10	3.59391e-10
PC41:1	4.46382e-10	3.71188e-10	3.90806e-10	5.15612e-10	5.04538e-10	4.66523e-10	4.76343e-10	6.217e-10	5.0335e-10	4.12386e-10	4.79691e-10	4.89337e-10	3.20092e-10	1.81056e-10	2.50778e-10	2.33259e-10
SM 37:1; O2	2.24476e-07	2.18868e-07	2.1979e-07	2.24795e-07	2.14529e-07	2.1745e-07	2.19345e-07	2.17066e-07	5.7328e-07	5.52739e-07	5.57065e-07	5.59895e-07	2.12842e-07	2.10071e-07	2.16883e-07	2.2568e-07
SM 38:1; O2	4.65613e-07	4.48443e-07	4.40999e-07	4.60411e-07	4.4477e-07	4.43871e-07	4.53437e-07	4.55642e-07	9.08684e-07	9.28639e-07	9.2892e-07	9.49309e-07	4.8413e-07	4.64695e-07	4.90708e-07	4.94028e-07
SM 39:1; O2	1.1378e-06	1.10899e-06	1.10713e-06	1.11786e-06	1.03477e-06	1.02134e-06	1.05221e-06	1.04897e-06	2.23114e-06	2.19145e-06	2.28413e-06	2.25432e-06	1.08601e-06	1.08011e-06	1.13188e-06	1.13606e-06
SM 40:1; O2	1.3149e-06	1.28275e-06	1.3147e-06	1.25414e-06	1.2922e-06	1.23238e-06	1.28511e-06	1.29986e-06	2.47796e-06	2.60094e-06	2.55846e-06	2.53051e-06	1.28095e-06	1.27829e-06	1.35604e-06	1.37329e-06
SM 41:1; O2	5.61115e-07	5.45528e-07	5.51889e-07	5.19021e-07	5.36183e-07	5.20281e-07	5.30401e-07	5.33883e-07	9.76108e-07	9.85111e-07	1.02242e-06	9.81305e-07	5.27577e-07	5.2356e-07	5.43779e-07	5.4446e-07
SM 42:1; O2	1.05898e-07	1.06426e-07	1.04275e-07	1.52189e-08	1.02509e-07	9.78476e-08	1.00936e-07	1.00526e-07	1.71725e-07	1.68911e-07	1.75185e-07	1.70088e-07	9.91644e-08	9.98715e-08	1.02523e-07	1.01106e-07
Cho	1.03635e-08	1.12283e-08	9.09586e-09	1.24469e-08	8.49288e-09	8.66856e-09	6.174e-09	7.15851e-09	1.48753e-08	1.28188e-08	1.24255e-08	1.19247e-08	6.10755e-09	6.07935e-09	5.89154e-09	6.06773e-09
CE	2.43252e-10	2.37892e-10	2.26651e-10	2.46468e-10	9.59661e-10	9.46549e-10	7.05688e-10	9.31628e-10	7.9011e-10	5.25871e-10	7.81914e-10	5.25794e-10	4.40405e-09	3.72717e-09	4.15135e-09	3.44707e-09

## Sheet: Fig 1B-1D & 2B-2D & S3
Species	control-1	control-2	control-3	control-4	ncr-1(0)-1	ncr-1(0)-2	ncr-1(0)-3	ncr-1(0)-4	ncr-2(0)-1	ncr-2(0)-2	ncr-2(0)-3	ncr-2(0)-4	ncr-1(0); ncr-2(0)-1	ncr-1(0); ncr-2(0)-2	ncr-1(0); ncr-2(0)-3	ncr-1(0); ncr-2(0)-4
Cho	1.03635e-08	1.12283e-08	9.09586e-09	1.24469e-08	8.49288e-09	8.66856e-09	6.174e-09	7.15851e-09	1.48753e-08	1.28188e-08	1.24255e-08	1.19247e-08	6.10755e-09	6.07935e-09	5.89154e-09	6.06773e-09
CE	2.43252e-10	2.37892e-10	2.26651e-10	2.46468e-10	9.59661e-10	9.46549e-10	7.05688e-10	9.31628e-10	7.9011e-10	5.25871e-10	7.81914e-10	5.25794e-10	4.40405e-09	3.72717e-09	4.15135e-09	3.44707e-09
PC	3.89396e-06	3.65178e-06	3.85057e-06	4.41869e-06	4.10482e-06	4.19493e-06	4.31265e-06	4.75275e-06	4.00247e-06	3.78543e-06	3.94819e-06	4.47764e-06	3.22536e-06	2.48211e-06	2.98617e-06	3.06867e-06
PG	9.73401e-10	8.58338e-10	9.19831e-10	1.09946e-09	1.00869e-09	1.00293e-09	1.31321e-09	1.16406e-09	9.23072e-10	1.06372e-09	1.00286e-09	1.16795e-09	6.30386e-10	4.87234e-10	5.05082e-10	4.82067e-10
CL	1.58588e-09	1.78939e-09	1.40531e-09	1.54744e-09	1.61035e-09	1.98029e-09	1.70051e-09	1.70346e-09	2.03754e-09	1.85314e-09	1.63024e-09	1.80897e-09	6.84795e-10	6.1441e-10	9.79626e-10	7.69646e-10
PE	2.91385e-06	2.043e-06	2.09211e-06	2.67526e-06	3.09621e-06	2.80108e-06	2.74183e-06	2.85859e-06	2.65261e-06	2.63181e-06	2.47742e-06	2.93525e-06	2.14502e-06	1.66524e-06	1.68954e-06	1.79933e-06
PI	2.03265e-05	1.4919e-05	1.47724e-05	1.96973e-05	2.28705e-05	2.19384e-05	2.06321e-05	2.20063e-05	2.2706e-05	1.96359e-05	2.03255e-05	2.51025e-05	1.50736e-05	1.05445e-05	1.08698e-05	1.16657e-05
PS	9.35132e-07	9.49106e-07	9.95663e-07	1.13558e-06	1.10704e-06	1.07937e-06	1.14787e-06	1.26155e-06	9.93022e-07	9.41702e-07	1.12647e-06	1.09214e-06	8.57842e-07	7.28126e-07	8.66344e-07	7.97526e-07
PA	3.37982e-08	2.50956e-08	2.34145e-08	3.05219e-08	2.70683e-08	3.22265e-08	3.86836e-08	5.53383e-08	4.14563e-08	3.28277e-08	2.97231e-08	3.83538e-08	2.3996e-08	2.31523e-08	3.61375e-08	3.52171e-08
FFA	2.23161e-06	1.7626e-06	2.25256e-06	2.03647e-06	2.16609e-06	2.24853e-06	1.93712e-06	2.28235e-06	1.99018e-06	2.0041e-06	2.38605e-06	2.02587e-06	1.95873e-06	1.63465e-06	1.90376e-06	2.01008e-06
DAG	3.23506e-07	1.87107e-07	2.20474e-07	2.19358e-07	1.98331e-07	1.96264e-07	2.34037e-07	2.20874e-07	2.31777e-07	2.30223e-07	2.04622e-07	2.01984e-07	1.93096e-07	2.33296e-07	2.28856e-07	2.17139e-07
TAG	4.39136e-06	3.90945e-06	4.1835e-06	4.48463e-06	4.28949e-06	4.30645e-06	4.30997e-06	4.4476e-06	4.54566e-06	4.208e-06	4.5941e-06	4.50111e-06	4.70371e-06	3.6614e-06	4.35829e-06	4.46369e-06
SM	3.8098e-06	3.711e-06	3.73879e-06	3.59145e-06	3.62496e-06	3.53317e-06	3.64144e-06	3.65594e-06	7.3389e-06	7.42779e-06	7.52619e-06	7.44543e-06	3.69067e-06	3.6566e-06	3.84181e-06	3.87462e-06

## Sheet: p-value
lipids	non-parametric pvalue	Dunn: ncr-1(0):control	Dunn: ncr-2(0):control	Dunn: ncr-1(0); ncr-2(0):control	Dunn: ncr-2(0):ncr-1(0)	Dunn: ncr-1(0); ncr-2(0):ncr-1(0)	Dunn: ncr-1(0); ncr-2(0):ncr-2(0)	Fold: ncr-1(0)/control	Fold: ncr-2(0)/control	Fold: ncr-1(0); ncr-2(0)/control	Fold: ncr-2(0)/ncr-1(0)	Fold: ncr-1(0); ncr-2(0)/ncr-1(0)	Fold: ncr-1(0); ncr-2(0)/ncr-2(0)
TAG55:2(18:1)	0.048667	0.0258917	0.0312738	0.0142612	0.940803	0.823704	0.766433	1.39137	1.33061	1.40413	0.956336	1.00917	1.05525
TAG40:2(17:1)	0.0227901	0.0312738	0.00297371	0.158256	0.414002	0.457717	0.118882	1.40243	1.51403	1.2942	1.07957	0.922826	0.854806
TAG49:2(15:1)	0.00479835	0.00108507	0.0258917	0.457717	0.2985	0.0115739	0.137485	2.01541	1.85208	1.15317	0.918959	0.572174	0.622633
TAG50:2(18:0)	0.0143186	0.0047737	0.00934584	0.265315	0.823704	0.0876355	0.137485	1.48498	1.43486	1.23309	0.966249	0.830374	0.859379
TAG53:2(17:1)	0.0168379	0.00934584	0.0075087	0.334348	0.940803	0.102313	0.0876355	1.2933	1.2858	1.15195	0.994203	0.890704	0.895898
TAG54:2(17:1)	0.0206065	0.00934584	0.0174847	0.50391	0.823704	0.0535093	0.0876355	1.43191	1.40917	1.12993	0.984115	0.789107	0.801844
TAG54:2(19:0)	0.0134729	0.00181488	0.0213299	0.158256	0.414002	0.0876355	0.372858	1.4782	1.39057	1.28335	0.940713	0.868182	0.922898
TAG56:2(18:1)	0.00680246	0.0075087	0.00297371	0.372858	0.766433	0.0747059	0.0375889	1.49838	1.5044	1.2083	1.00402	0.806403	0.803176
PE35:0	0.024699	0.0312738	0.0174847	0.823704	0.823704	0.0535093	0.0312738	1.26025	1.33342	1.03432	1.05806	0.820723	0.775688
PE36:7	0.024699	0.0312738	0.0174847	0.823704	0.823704	0.0535093	0.0312738	1.26025	1.33342	1.03432	1.05806	0.820723	0.775688
PA39:4	0.0132021	0.0375889	0.0142612	0.940803	0.71041	0.0312738	0.0115739	1.41503	1.33283	0.937047	0.941905	0.662208	0.703052
TAG49:2(17:0)	0.00633152	0.0449578	0.102313	0.000482533	0.71041	0.137485	0.0633785	1.25464	1.23908	1.62943	0.987605	1.29873	1.31503
TAG51:2(17:0)	0.0125482	0.0258917	0.234764	0.00181488	0.2985	0.372858	0.0535093	1.11186	1.06173	1.30607	0.95492	1.17467	1.23012
TAG51:1(17:1)	0.00548423	0.0449578	0.50391	0.00108507	0.181321	0.206791	0.00934584	1.08328	1.0205	1.80053	0.942048	1.66211	1.76436
TAG54:2(19:1)	0.00479835	0.0115739	0.2985	0.00108507	0.137485	0.457717	0.0258917	1.26441	1.16729	1.49869	0.923191	1.18529	1.2839
TAG54:1(18:0)	0.00451111	0.0375889	0.137485	0.000364507	0.552453	0.137485	0.0375889	1.38162	1.32201	2.01178	0.956854	1.4561	1.52176
TAG55:2(19:1)	0.0120482	0.00108507	0.0747059	0.0375889	0.137485	0.234764	0.766433	1.44881	1.33359	1.31479	0.920472	0.907495	0.985902
CE	0.00367113	0.0258917	0.181321	0.000364507	0.372858	0.181321	0.0258917	3.71336	2.74944	16.4835	0.740418	4.43898	5.99524
TAG48:3(14:1)	0.00451111	0.0375889	0.137485	0.234764	0.552453	0.00108507	0.0075087	1.28173	1.2684	0.624248	0.989604	0.487036	0.492152
TAG48:3(17:1)	0.00437394	0.0312738	0.234764	0.206791	0.334348	0.000635461	0.0142612	1.21291	1.10321	0.626303	0.909563	0.516365	0.567707
TAG49:3(15:1)	0.00321025	0.0213299	0.206791	0.234764	0.2985	0.000482533	0.0142612	2.25808	2.0197	0.692884	0.894433	0.306847	0.343063
TAG49:3(17:1)	0.00411186	0.0312738	0.158256	0.234764	0.457717	0.000832526	0.00934584	1.51296	1.43791	0.668002	0.950401	0.441521	0.464563
TAG51:3(19:1)	0.00367113	0.0258917	0.181321	0.234764	0.372858	0.000635461	0.0115739	1.44501	1.34524	0.768813	0.93095	0.532045	0.571508
TAG53:2(19:1)	0.0628851	0.00934584	0.0747059	0.0633785	0.414002	0.457717	0.940803	1.19008	1.14294	1.12473	0.960387	0.945089	0.984071
TAG56:3(18:1)	0.0056558	0.0375889	0.102313	0.2985	0.65591	0.00181488	0.0075087	1.3364	1.28549	0.855321	0.961902	0.640016	0.665365
TAG59:10(20:5)	0.00510367	0.0375889	0.2985	0.181321	0.2985	0.000635461	0.0174847	1.33773	1.14124	0.595913	0.853122	0.445467	0.522161
PC30:1	0.00484795	0.0449578	0.118882	0.234764	0.65591	0.00140693	0.00600223	1.43808	1.3647	0.539711	0.948972	0.3753	0.395481
PC33:2	0.0097285	0.0375889	0.0876355	0.414002	0.71041	0.00377734	0.0115739	1.15135	1.12235	0.907954	0.974813	0.788596	0.808972
PC34:0	0.228582	0.0375889	0.2985	0.2985	0.2985	0.2985	1	1.14297	1.09472	1.04838	0.957786	0.917243	0.95767
PC35:6	0.00411186	0.0312738	0.158256	0.234764	0.457717	0.000832526	0.00934584	1.85042	1.72921	0.461135	0.934499	0.249206	0.266673
PC35:1	0.0267645	0.0142612	0.0876355	1	0.457717	0.0142612	0.0876355	1.20241	1.12531	0.977073	0.935875	0.812593	0.868271
PC35:0	0.0188178	0.00181488	0.102313	0.234764	0.137485	0.0535093	0.65591	1.41133	1.16477	1.11041	0.825299	0.78678	0.953327
PC36:1	0.00451111	0.0375889	0.137485	0.234764	0.552453	0.00108507	0.0075087	1.19476	1.14242	0.728967	0.956192	0.610138	0.638091
PC37:1	0.00494868	0.0375889	0.206791	0.206791	0.414002	0.000832526	0.0115739	1.51257	1.22481	0.672861	0.809757	0.444848	0.549359
PC38:2	0.00510367	0.0375889	0.2985	0.181321	0.2985	0.000635461	0.0174847	1.37112	1.17365	0.58961	0.855975	0.43002	0.502375
PC38:1	0.00437394	0.0312738	0.234764	0.206791	0.334348	0.000635461	0.0142612	1.52346	1.21847	0.619063	0.799801	0.406353	0.508067
PC39:4	0.00583268	0.0449578	0.265315	0.181321	0.372858	0.000832526	0.0142612	1.2522	1.13938	0.665913	0.909905	0.531796	0.584452
PC40:1	0.00583268	0.0449578	0.265315	0.181321	0.372858	0.000832526	0.0142612	1.45793	1.21588	0.557147	0.833981	0.382151	0.458225
PE36:1	0.0166684	0.0375889	0.234764	0.372858	0.372858	0.00297371	0.0375889	1.27402	1.19329	0.871349	0.936631	0.683935	0.730208
PE37:6	0.0186287	0.0449578	0.766433	0.265315	0.0876355	0.00181488	0.158256	1.37251	1.103	0.841669	0.803639	0.613235	0.763073
PS38:3	0.00694326	0.0174847	0.234764	0.372858	0.234764	0.00108507	0.0375889	1.3427	1.16908	0.893318	0.870688	0.665313	0.764124
PS38:4	0.0097285	0.0075087	0.206791	0.71041	0.158256	0.0023291	0.102313	1.30313	1.11972	0.942185	0.859252	0.723015	0.841447
PS38:5	0.00451111	0.0375889	0.552453	0.137485	0.137485	0.000364507	0.0375889	1.25063	1.07599	0.82168	0.860356	0.657013	0.763652
PS39:4	0.00915081	0.00934584	0.158256	0.65591	0.234764	0.0023291	0.0633785	1.3604	1.13977	0.941498	0.837821	0.692073	0.82604
PS39:5	0.00595362	0.0312738	0.372858	0.206791	0.206791	0.000635461	0.0312738	1.30818	1.11012	0.82764	0.848599	0.632667	0.745543
PS40:4	0.00548423	0.0449578	0.50391	0.137485	0.181321	0.000482533	0.0312738	1.25362	1.06207	0.712041	0.847206	0.567988	0.670426
PA36:1	0.089373	0.0312738	0.181321	0.940803	0.414002	0.0375889	0.206791	1.47101	1.19088	0.989204	0.809566	0.672468	0.830653
PA38:4	0.0537209	0.0312738	0.0876355	1	0.65591	0.0312738	0.0876355	1.55886	1.41215	0.968339	0.905888	0.621183	0.685718
PA39:1	0.163382	0.0375889	0.0747059	0.137485	0.766433	0.552453	0.766433	1.55501	1.31761	1.32896	0.847335	0.854628	1.00861
PA40:8	0.163382	0.0375889	0.0747059	0.137485	0.766433	0.552453	0.766433	1.54408	1.31077	1.31613	0.848902	0.852374	1.00409
TAG46:2(17:1)	0.0252002	0.0258917	0.00377734	0.0449578	0.50391	0.823704	0.372858	0.696024	0.632801	0.699421	0.909166	1.00488	1.10528
DAG38:3(20:2/18:1)	0.0347154	0.0115739	0.0312738	0.50391	0.71041	0.0633785	0.137485	0.644082	0.675112	0.902931	1.04818	1.40189	1.33745
TAG43:2(11:1)	0.00428479	0.0213299	0.000832526	0.372858	0.2985	0.158256	0.0142612	0.160973	0.110139	0.729526	0.684207	4.53199	6.62371
TAG43:0(14:0)	0.0330254	0.0258917	0.0258917	0.766433	1	0.0535093	0.0535093	0.61986	0.622479	0.842842	1.00423	1.35973	1.35401
TAG45:1(14:0)	0.0134729	0.0213299	0.0115739	0.823704	0.823704	0.0375889	0.0213299	0.664978	0.641093	0.957549	0.964082	1.43997	1.49362
TAG46:1(14:0)	0.0097285	0.0142612	0.0312738	0.881931	0.766433	0.00934584	0.0213299	0.657769	0.678357	1.03799	1.0313	1.57805	1.53016
TAG46:1(16:0)	0.0326972	0.0213299	0.00600223	0.137485	0.65591	0.414002	0.206791	0.790235	0.746605	0.866531	0.944789	1.09655	1.16063
TAG46:1(17:1)	0.00793127	0.00377734	0.0213299	0.65591	0.552453	0.0142612	0.0633785	0.560516	0.579008	0.932656	1.03299	1.66392	1.61078
TAG48:2(18:0)	0.00601502	0.00181488	0.0258917	0.552453	0.372858	0.0115739	0.102313	0.696654	0.752334	0.899027	1.07993	1.29049	1.19498
TAG49:3(15:0)	0.0124214	0.00600223	0.0047737	0.206791	0.940803	0.137485	0.118882	0.757807	0.74417	0.853255	0.982004	1.12595	1.14659
TAG49:2(14:0)	0.00411186	0.000364507	0.0312738	0.158256	0.158256	0.0312738	0.457717	0.74144	0.808628	0.929641	1.09062	1.25383	1.14965
TAG49:2(15:0)	0.0616615	0.0449578	0.0142612	0.372858	0.65591	0.265315	0.118882	0.923434	0.908865	0.930913	0.984224	1.0081	1.02426
TAG50:3(15:0)	0.00601502	0.00181488	0.0115739	0.372858	0.552453	0.0258917	0.102313	0.600175	0.6321	0.91814	1.05319	1.52979	1.45252
TAG50:3(18:2)	0.00601502	0.00181488	0.0258917	0.552453	0.372858	0.0115739	0.102313	0.613782	0.667056	0.949128	1.0868	1.54636	1.42286
TAG51:4(15:0)	0.0121714	0.00140693	0.0213299	0.102313	0.372858	0.118882	0.50391	0.735867	0.783817	0.84817	1.06516	1.15261	1.0821
TAG52:5(20:4)	0.008607	0.0312738	0.0449578	0.552453	0.881931	0.00600223	0.00934584	0.75966	0.761039	1.1312	1.00182	1.48908	1.48638
TAG51:4(16:1)	0.0190088	0.0213299	1	0.0312738	0.0213299	0.881931	0.0312738	0.82789	0.994833	0.830939	1.20165	1.00368	0.835255
TAG51:3(16:0)	0.0635056	0.0375889	0.102313	0.0115739	0.65591	0.65591	0.372858	0.820487	0.857087	0.802571	1.04461	0.978164	0.936394
TAG52:4(17:1)	0.00451111	0.0375889	0.552453	0.00108507	0.137485	0.234764	0.0075087	0.854525	0.943611	0.6549	1.10425	0.766391	0.694036
TAG53:6(20:5)	0.00520965	0.0258917	0.234764	0.000635461	0.2985	0.234764	0.0258917	0.877493	0.930196	0.800838	1.06006	0.912644	0.860935
TAG53:4(17:1)	0.00595362	0.0213299	0.334348	0.00108507	0.181321	0.334348	0.0213299	0.855083	0.918064	0.733503	1.07365	0.857814	0.798967
TAG53:4(18:1)	0.00962978	0.0075087	0.234764	0.00297371	0.137485	0.766433	0.0747059	0.834303	0.916929	0.813767	1.09904	0.975385	0.887491
TAG44:1(14:0)	0.04586	0.00600223	0.0747059	0.265315	0.334348	0.102313	0.50391	0.700288	0.761119	0.850176	1.08687	1.21404	1.11701
TAG44:0(15:0)	0.00367113	0.0258917	0.181321	0.234764	0.372858	0.000635461	0.0115739	0.566528	0.636544	1.7357	1.12359	3.06375	2.72675
TAG46:1(18:1)	0.00484795	0.0449578	0.118882	0.234764	0.65591	0.00140693	0.00600223	0.613857	0.681396	1.38578	1.11002	2.25749	2.03373
TAG47:1(16:0)	0.0218906	0.00934584	0.181321	0.940803	0.206791	0.0075087	0.158256	0.714457	0.833631	0.965207	1.1668	1.35096	1.15783
TAG47:0(16:0)	0.0182562	0.0075087	0.206791	0.940803	0.158256	0.00600223	0.181321	0.63242	0.81969	0.966419	1.29612	1.52813	1.179
TAG48:2(15:0)	0.00785057	0.0375889	0.0535093	0.457717	0.881931	0.0047737	0.0075087	0.87394	0.882108	1.10184	1.00935	1.26078	1.2491
TAG48:2(18:2)	0.00494868	0.0375889	0.206791	0.206791	0.414002	0.000832526	0.0115739	0.54593	0.626565	1.55962	1.1477	2.85681	2.48915
TAG48:1(14:0)	0.00595362	0.0213299	0.181321	0.334348	0.334348	0.00108507	0.0213299	0.727181	0.825447	1.20378	1.13513	1.65541	1.45834
TAG48:1(15:0)	0.00411186	0.0312738	0.158256	0.234764	0.457717	0.000832526	0.00934584	0.648946	0.66762	1.6286	1.02878	2.50961	2.43941
TAG48:1(16:0)	0.00633152	0.00181488	0.0633785	0.71041	0.206791	0.00600223	0.137485	0.740045	0.829064	1.00217	1.12029	1.3542	1.2088
TAG48:1(17:1)	0.00673312	0.0142612	0.0876355	0.552453	0.457717	0.0023291	0.0213299	0.781068	0.822328	1.08841	1.05282	1.39349	1.32357
TAG48:1(18:1)	0.00411186	0.0312738	0.158256	0.234764	0.457717	0.000832526	0.00934584	0.632047	0.662717	1.56835	1.04853	2.48138	2.36655
TAG49:3(18:2)	0.00510367	0.00181488	0.0535093	0.766433	0.234764	0.0047737	0.102313	0.626101	0.724953	0.966257	1.15788	1.54329	1.33285
TAG49:2(16:1)	0.0149113	0.0213299	0.552453	0.414002	0.0876355	0.00181488	0.158256	0.869653	0.963685	1.12654	1.10813	1.29539	1.16899
TAG49:2(18:1)	0.0101335	0.00934584	0.0747059	0.823704	0.414002	0.0047737	0.0449578	0.774269	0.82085	1.03439	1.06016	1.33595	1.26014
TAG49:1(16:0)	0.00494868	0.0375889	0.206791	0.206791	0.414002	0.000832526	0.0115739	0.804379	0.883879	1.2123	1.09883	1.50713	1.37157
TAG49:1(18:1)	0.00367113	0.0258917	0.181321	0.234764	0.372858	0.000635461	0.0115739	0.714752	0.792187	1.53182	1.10834	2.14315	1.93366
TAG50:3(14:0)	0.00411186	0.0312738	0.158256	0.234764	0.457717	0.000832526	0.00934584	0.623041	0.705221	1.12581	1.1319	1.80696	1.5964
TAG50:2(14:0)	0.00673312	0.00377734	0.102313	0.940803	0.206791	0.00297371	0.0876355	0.754234	0.813191	1.01022	1.07817	1.33941	1.2423
TAG50:2(15:0)	0.00680246	0.0075087	0.0747059	0.766433	0.372858	0.00297371	0.0375889	0.772073	0.813339	1.05248	1.05345	1.36319	1.29402
TAG50:2(17:1)	0.126427	0.0174847	0.334348	0.265315	0.158256	0.206791	0.881931	0.877205	0.949245	0.932511	1.08212	1.06305	0.982371
TAG50:2(18:1)	0.0147609	0.0115739	0.0747059	0.881931	0.457717	0.0075087	0.0535093	0.827675	0.865838	1.02623	1.04611	1.23989	1.18525
TAG51:3(18:2)	0.00526346	0.00934584	0.118882	0.552453	0.2985	0.00140693	0.0312738	0.654484	0.736073	1.16437	1.12466	1.77907	1.58187
TAG51:2(15:0)	0.00680246	0.0375889	0.0747059	0.372858	0.766433	0.00297371	0.0075087	0.842684	0.836886	1.15316	0.99312	1.36844	1.37792
TAG51:2(18:1)	0.00809512	0.0312738	0.206791	0.2985	0.372858	0.00140693	0.0213299	0.84346	0.902965	1.23166	1.07055	1.46024	1.36401
TAG52:4(16:1)	0.0750077	0.0174847	0.823704	0.334348	0.0312738	0.158256	0.457717	0.8187	0.987022	0.923597	1.2056	1.12813	0.935741
TAG52:4(18:2)	0.0666984	0.0258917	0.71041	0.0633785	0.0633785	0.71041	0.137485	0.804048	0.934597	0.839295	1.16237	1.04384	0.898029
TAG52:3(15:0)	0.00646269	0.00934584	0.0876355	0.65591	0.372858	0.0023291	0.0312738	0.625245	0.672227	1.08765	1.07514	1.73956	1.61798
TAG52:3(16:0)	0.117101	0.0174847	0.118882	0.265315	0.414002	0.206791	0.65591	0.719241	0.821548	0.878494	1.14224	1.22142	1.06932
TAG52:3(18:2)	0.00378647	0.0258917	0.265315	0.206791	0.265315	0.000482533	0.0174847	0.794083	0.841279	1.22942	1.05943	1.54823	1.46137
TAG53:4(15:0)	0.0168379	0.0312738	0.0633785	0.65591	0.766433	0.00934584	0.0213299	0.838465	0.862498	1.14131	1.02866	1.36119	1.32326
TAG53:4(18:2)	0.028999	0.00297371	0.206791	0.0876355	0.0876355	0.206791	0.65591	0.800156	0.882371	0.859051	1.10275	1.0736	0.973571
TAG53:3(16:0)	0.04586	0.00600223	0.102313	0.334348	0.265315	0.0747059	0.50391	0.847525	0.895457	0.937901	1.05656	1.10663	1.0474
TAG53:3(17:0)	0.00484795	0.0449578	0.118882	0.234764	0.65591	0.00140693	0.00600223	0.79748	0.810109	1.79791	1.01584	2.25448	2.21934
TAG53:3(18:2)	0.00411186	0.0312738	0.457717	0.158256	0.158256	0.000364507	0.0312738	0.812358	0.894378	1.61624	1.10096	1.98956	1.80711
TAG54:4(18:1)	0.0707351	0.00934584	0.372858	0.334348	0.0876355	0.102313	0.940803	0.865273	0.932779	0.921791	1.07802	1.06532	0.98822
TAG55:4(18:2)	0.163382	0.0375889	0.552453	0.766433	0.137485	0.0747059	0.766433	0.878617	0.974556	0.949539	1.10919	1.08072	0.97433
TAG55:4(18:1)	0.128866	0.0312738	0.118882	0.0535093	0.552453	0.823704	0.71041	0.896963	0.918735	0.871485	1.02427	0.971595	0.94857
TAG41:2(18:1)	0.0210261	0.0747059	0.00377734	0.0142612	0.265315	0.50391	0.65591	1.52044	1.77557	1.70165	1.1678	1.11918	0.958368
TAG52:2(16:1)	0.0195931	0.0747059	0.0174847	0.00297371	0.552453	0.234764	0.552453	1.13249	1.16811	1.25834	1.03146	1.11113	1.07725
TAG52:2(17:1)	0.0254546	0.0747059	0.0375889	0.00297371	0.766433	0.234764	0.372858	1.1002	1.11896	1.21734	1.01705	1.10647	1.08792
TAG52:1(18:0)	0.00510367	0.2985	0.0375889	0.000635461	0.2985	0.0174847	0.181321	1.093	1.1925	1.69014	1.09103	1.54633	1.41731
TAG53:1(18:0)	0.00451111	0.137485	0.0375889	0.000364507	0.552453	0.0375889	0.137485	1.36686	1.44891	3.09727	1.06003	2.26597	2.13765
TAG54:2(18:1)	0.0173566	0.0535093	0.0375889	0.00181488	0.881931	0.234764	0.2985	1.27212	1.28497	1.4627	1.0101	1.14981	1.13831
TAG43:2(14:1)	0.00680246	0.0747059	0.0075087	0.766433	0.372858	0.0375889	0.00297371	1.79698	2.15013	0.974682	1.19652	0.5424	0.453313
TAG48:3(16:1)	0.00411186	0.158256	0.0312738	0.234764	0.457717	0.00934584	0.000832526	1.69686	1.8576	0.813214	1.09473	0.479246	0.437776
TAG48:2(15:1)	0.00834719	0.0535093	0.0115739	0.766433	0.552453	0.0258917	0.0047737	1.63592	1.69844	0.966435	1.03822	0.59076	0.569013
TAG48:2(16:0)	0.00595362	0.181321	0.0213299	0.334348	0.334348	0.0213299	0.00108507	1.19886	1.3094	0.882589	1.0922	0.736189	0.674039
TAG49:3(16:1)	0.00374763	0.181321	0.0174847	0.2985	0.2985	0.0174847	0.000635461	1.22837	1.34803	0.884397	1.09741	0.719977	0.656068
TAG50:4(17:1)	0.00484795	0.118882	0.0449578	0.234764	0.65591	0.00600223	0.00140693	1.13933	1.15487	0.58103	1.01364	0.509975	0.503113
TAG50:3(15:1)	0.00484795	0.118882	0.0449578	0.234764	0.65591	0.00600223	0.00140693	1.73667	1.76366	0.751311	1.01554	0.432615	0.425996
TAG50:3(16:1)	0.00451111	0.137485	0.0375889	0.234764	0.552453	0.0075087	0.00108507	1.10384	1.16931	0.713942	1.05931	0.646779	0.610566
TAG50:3(17:1)	0.00411186	0.158256	0.0312738	0.234764	0.457717	0.00934584	0.000832526	1.15168	1.2114	0.704029	1.05186	0.611304	0.581167
TAG50:3(18:1)	0.00428479	0.158256	0.0213299	0.2985	0.372858	0.0142612	0.000832526	1.19937	1.3065	0.866486	1.08932	0.722453	0.663214
TAG51:3(16:1)	0.00411186	0.457717	0.0312738	0.158256	0.158256	0.0312738	0.000364507	1.03805	1.13771	0.838696	1.09601	0.807954	0.737181
TAG51:3(18:1)	0.00924469	0.372858	0.0258917	0.2985	0.181321	0.0535093	0.00108507	1.07855	1.18212	0.908351	1.09602	0.842193	0.768409
TAG51:2(18:0)	0.0628851	0.158256	0.00934584	0.0535093	0.234764	0.603184	0.50391	1.15247	1.29496	1.20498	1.12363	1.04556	0.930514
TAG52:5(17:1)	0.00411186	0.158256	0.0312738	0.234764	0.457717	0.00934584	0.000832526	1.13994	1.1958	0.563377	1.04901	0.494219	0.471128
TAG52:3(16:1)	0.00595362	0.158256	0.0075087	0.603184	0.206791	0.0535093	0.00140693	1.08172	1.19713	0.914345	1.10668	0.845267	0.763784
TAG52:3(18:1)	0.00411186	0.457717	0.0312738	0.158256	0.158256	0.0312738	0.000364507	1.05356	1.16846	0.759555	1.10905	0.720941	0.65005
TAG52:3(19:1)	0.0056558	0.102313	0.0375889	0.2985	0.65591	0.0075087	0.00181488	1.2401	1.26386	0.821455	1.01916	0.662411	0.649957
TAG53:3(16:1)	0.00680246	0.0747059	0.0375889	0.372858	0.766433	0.0075087	0.00297371	1.19093	1.22928	0.886947	1.0322	0.744753	0.721519
TAG53:3(17:1)	0.00451111	0.137485	0.0375889	0.234764	0.552453	0.0075087	0.00108507	1.16889	1.19197	0.749767	1.01974	0.641436	0.629017
TAG53:3(18:1)	0.00446492	0.234764	0.0213299	0.265315	0.265315	0.0213299	0.000635461	1.08001	1.16642	0.877561	1.08001	0.812552	0.752354
TAG53:2(18:0)	0.0851365	0.2985	0.0174847	0.0535093	0.181321	0.372858	0.65591	1.11827	1.23044	1.19231	1.1003	1.06621	0.969014
TAG54:5(18:3)	0.00484795	0.118882	0.0449578	0.234764	0.65591	0.00600223	0.00140693	1.17351	1.22323	0.749071	1.04237	0.638317	0.61237
TAG54:3(18:1)	0.00595362	0.0876355	0.00600223	0.766433	0.2985	0.0449578	0.0023291	1.15689	1.21041	0.935703	1.04626	0.808812	0.773048
TAG54:2(18:0)	0.0193964	0.0633785	0.00181488	0.0633785	0.206791	1	0.206791	1.22723	1.30511	1.18647	1.06346	0.966786	0.909096
TAG55:5(18:1)	0.00583268	0.372858	0.0449578	0.158256	0.265315	0.0213299	0.000635461	1.04649	1.1259	0.741643	1.07589	0.708698	0.658709
TAG55:3(18:1)	0.00785057	0.0535093	0.0375889	0.457717	0.881931	0.0075087	0.0047737	1.29668	1.31126	0.915494	1.01124	0.706027	0.698179
TAG55:3(19:1)	0.00785057	0.0535093	0.0375889	0.457717	0.881931	0.0075087	0.0047737	1.35425	1.33408	0.884316	0.985112	0.652995	0.662863
PG35:1(18:0_17:1)	0.00411186	0.158256	0.0312738	0.234764	0.457717	0.00934584	0.000832526	1.20679	1.33703	0.51406	1.10792	0.425972	0.384479
PI34:0	0.0175329	0.552453	0.0449578	0.265315	0.158256	0.0876355	0.00181488	1.15409	1.47338	0.719485	1.27666	0.623423	0.488324
PI34:1	0.00515639	0.206791	0.0258917	0.265315	0.334348	0.0174847	0.000832526	1.38844	1.55832	0.57311	1.12235	0.412772	0.367774
PI34:3	0.00738316	0.0747059	0.0174847	0.552453	0.552453	0.0174847	0.00297371	1.72294	1.90679	0.786846	1.10671	0.456689	0.412655
PI36:1	0.0109939	0.334348	0.0312738	0.2985	0.234764	0.0449578	0.00140693	1.19896	1.39749	0.7678	1.16558	0.640387	0.549413
PI36:2	0.00321025	0.206791	0.0142612	0.2985	0.234764	0.0213299	0.000482533	1.2566	1.59053	0.606172	1.26575	0.482393	0.381113
PA36:2	0.0097285	0.0876355	0.0375889	0.414002	0.71041	0.0115739	0.00377734	1.36182	1.3334	0.836498	0.979134	0.614252	0.627343
PA36:6	0.079529	0.0633785	0.0174847	0.414002	0.603184	0.2985	0.118882	1.54504	1.6513	1.19821	1.06878	0.775521	0.725615
PA38:2	0.0330254	0.234764	0.0258917	0.65591	0.2985	0.102313	0.0075087	1.63777	1.69104	0.895432	1.03253	0.546739	0.529514
PA38:6	0.125223	0.102313	0.0375889	0.65591	0.65591	0.234764	0.102313	1.4359	1.40112	1.01912	0.975782	0.709743	0.727358
SM 38:1; O2	0.00633152	0.71041	0.00600223	0.137485	0.00181488	0.0633785	0.206791	0.990225	2.04661	1.06505	2.06681	1.07556	0.520397
SM 40:1; O2	0.0317315	0.766433	0.0174847	0.766433	0.0075087	0.552453	0.0375889	0.988979	1.96804	1.02363	1.98997	1.03504	0.520126
SM	0.00915081	0.234764	0.0312738	0.603184	0.000832526	0.0876355	0.102313	0.973367	2.00244	1.01432	2.05723	1.04207	0.506542
TAG47:2(17:1)	0.00510367	0.181321	0.0174847	0.000635461	0.2985	0.0375889	0.2985	0.835456	0.769973	0.656896	0.92162	0.786273	0.853142
TAG55:8(20:5)	0.00809512	0.0876355	0.0449578	0.000635461	0.766433	0.0876355	0.158256	0.825758	0.788138	0.613196	0.954442	0.742586	0.778032
TAG56:8(20:5)	0.00595362	0.118882	0.0375889	0.000482533	0.603184	0.0535093	0.158256	0.792043	0.766982	0.653515	0.968358	0.8251	0.852061
PC30:0	0.00411186	0.158256	0.0312738	0.000364507	0.457717	0.0312738	0.158256	0.829597	0.760451	0.420827	0.916651	0.507267	0.553392
PC32:0	0.0155281	0.50391	0.0375889	0.00377734	0.158256	0.0258917	0.414002	0.92588	0.840216	0.765999	0.907479	0.827321	0.911669
TAG43:2(17:1)	0.00601502	0.102313	0.0258917	0.372858	0.552453	0.0115739	0.00181488	0.693991	0.655399	1.16737	0.944391	1.6821	1.78115
TAG43:1(15:0)	0.00321025	0.206791	0.0142612	0.2985	0.234764	0.0213299	0.000482533	0.60149	0.449434	1.30156	0.747202	2.1639	2.89601
TAG45:1(15:0)	0.00601502	0.102313	0.0115739	0.552453	0.372858	0.0258917	0.00181488	0.651835	0.578464	1.05868	0.887439	1.62415	1.83015
TAG45:0(15:0)	0.00367113	0.181321	0.0258917	0.234764	0.372858	0.0115739	0.000635461	0.656754	0.585615	1.8231	0.891681	2.77592	3.11313
TAG46:2(15:0)	0.041943	0.0747059	0.0047737	0.181321	0.2985	0.65591	0.137485	0.835241	0.762946	0.875648	0.913444	1.04838	1.14772
TAG46:1(15:0)	0.00595362	0.0876355	0.0449578	0.2985	0.766433	0.00600223	0.0023291	0.633529	0.634863	1.28614	1.00211	2.03012	2.02585
TAG46:0(15:0)	0.00451111	0.137485	0.0375889	0.234764	0.552453	0.0075087	0.00108507	0.76523	0.707804	1.90167	0.924955	2.4851	2.68672
TAG47:1(15:0)	0.00479835	0.137485	0.0258917	0.2985	0.457717	0.0115739	0.00108507	0.651587	0.601016	1.23748	0.922388	1.89917	2.05898
TAG47:1(17:1)	0.00548423	0.118882	0.0213299	0.372858	0.457717	0.0142612	0.00140693	0.665768	0.609987	1.12697	0.916216	1.69273	1.84753
TAG47:0(15:0)	0.00451111	0.137485	0.0375889	0.234764	0.552453	0.0075087	0.00108507	0.612038	0.589394	2.47868	0.963003	4.04989	4.20548
TAG47:0(17:0)	0.00321025	0.206791	0.0213299	0.234764	0.2985	0.0142612	0.000482533	0.677304	0.603858	2.93053	0.891561	4.32676	4.85302
TAG49:2(18:2)	0.00411186	0.158256	0.0312738	0.234764	0.457717	0.00934584	0.000832526	0.643619	0.611534	1.56583	0.950149	2.43286	2.5605
TAG49:1(15:0)	0.00484795	0.118882	0.0449578	0.234764	0.65591	0.00600223	0.00140693	0.793827	0.775358	1.58507	0.976734	1.99675	2.04431
TAG49:1(17:1)	0.00451111	0.137485	0.0375889	0.234764	0.552453	0.0075087	0.00108507	0.870405	0.82359	1.4583	0.946214	1.67543	1.77067
TAG49:1(19:1)	0.00607704	0.265315	0.0213299	0.2985	0.234764	0.0312738	0.000832526	0.856255	0.749651	1.21093	0.8755	1.41422	1.61533
TAG49:0(15:0)	0.00484795	0.118882	0.0449578	0.234764	0.65591	0.00600223	0.00140693	0.758704	0.74781	3.11012	0.985641	4.09926	4.15898
TAG49:0(17:0)	0.00484795	0.118882	0.0449578	0.234764	0.65591	0.00600223	0.00140693	0.810088	0.77896	3.98821	0.961574	4.92318	5.11991
TAG50:1(15:0)	0.00451111	0.137485	0.0375889	0.234764	0.552453	0.0075087	0.00108507	0.810379	0.783127	2.11628	0.966372	2.61147	2.70235
TAG52:5(20:3)	0.0307938	0.0876355	0.00297371	0.118882	0.206791	0.881931	0.158256	0.846753	0.752646	0.843646	0.888862	0.99633	1.12091
TAG52:4(20:4)	0.00548423	0.181321	0.0449578	0.206791	0.50391	0.00934584	0.00108507	0.802793	0.68611	1.47271	0.854654	1.83449	2.14647
TAG56:8(18:2)	0.0347154	0.158256	0.00377734	0.2985	0.137485	0.71041	0.0633785	0.781915	0.568728	0.805929	0.727352	1.03071	1.41707
TAG56:7(20:4)	0.145847	0.0535093	0.0375889	0.181321	0.881931	0.552453	0.457717	0.801481	0.787187	0.871797	0.982166	1.08773	1.10748
PC38:7	0.0112201	0.118882	0.00934584	0.766433	0.2985	0.0633785	0.00377734	0.868177	0.786539	1.07573	0.905966	1.23907	1.36768
TAG42:2(18:1)	0.0197918	0.372858	0.823704	0.0312738	0.265315	0.0023291	0.0535093	0.86582	0.968638	1.62994	1.11875	1.88254	1.68272
TAG48:2(17:0)	0.0298832	0.137485	0.766433	0.0075087	0.234764	0.234764	0.0174847	1.13451	1.02973	1.39559	0.90765	1.23013	1.35529
TAG50:2(16:1)	0.0454077	0.881931	0.137485	0.0258917	0.102313	0.0174847	0.457717	0.986667	1.07237	1.14218	1.08686	1.15762	1.0651
TAG50:2(17:0)	0.0097285	0.334348	0.0876355	0.00108507	0.457717	0.0213299	0.118882	1.08016	1.11561	1.60884	1.03282	1.48945	1.44212
TAG50:1(16:1)	0.0357697	0.766433	0.881931	0.0258917	0.881931	0.0115739	0.0174847	1.02981	1.02607	1.9358	0.996365	1.87976	1.88662
TAG50:1(17:1)	0.0227901	0.881931	0.414002	0.00934584	0.334348	0.00600223	0.0747059	0.977247	1.04909	1.30758	1.07352	1.33802	1.24639
TAG51:2(16:1)	0.0114508	0.265315	0.118882	0.00108507	0.65591	0.0312738	0.0876355	1.0899	1.13685	1.47475	1.04308	1.35311	1.29723
TAG51:1(16:0)	0.0252002	0.50391	0.823704	0.0258917	0.372858	0.00377734	0.0449578	0.950411	1.02975	1.55402	1.08348	1.63511	1.50913
TAG51:1(17:0)	0.0124214	0.206791	0.881931	0.00600223	0.158256	0.137485	0.00377734	1.05204	1.00725	2.50994	0.957426	2.38578	2.49187
TAG51:1(18:0)	0.0301838	0.50391	0.65591	0.0449578	0.823704	0.0075087	0.0142612	0.923391	0.941978	1.60117	1.02013	1.73401	1.6998
TAG51:1(19:1)	0.0140311	0.71041	0.2985	0.0312738	0.158256	0.0747059	0.00140693	1.02909	0.920411	1.7847	0.894391	1.73424	1.93902
TAG51:0(17:0)	0.0281405	0.881931	0.457717	0.0375889	0.552453	0.0258917	0.0047737	1.00943	0.948075	4.66058	0.939216	4.61703	4.91584
TAG52:2(17:0)	0.00843292	0.0747059	0.265315	0.000832526	0.50391	0.118882	0.0258917	1.08787	1.05246	1.66173	0.967451	1.52751	1.57891
TAG52:2(18:2)	0.0307938	0.603184	0.552453	0.0449578	0.940803	0.0115739	0.00934584	0.761344	0.703694	2.55116	0.924278	3.35087	3.62539
TAG52:2(18:1)	0.0132021	0.603184	0.137485	0.0023291	0.334348	0.0115739	0.118882	1.03606	1.08604	1.31523	1.04824	1.26946	1.21103
TAG52:2(18:0)	0.12285	0.234764	0.137485	0.0174847	0.766433	0.234764	0.372858	1.20968	1.26749	1.42165	1.04779	1.17522	1.12163
TAG52:2(19:1)	0.234982	0.334348	0.552453	0.0449578	0.71041	0.2985	0.158256	1.03647	1.02398	1.12288	0.987943	1.08337	1.09659
TAG52:1(16:0)	0.0221122	0.766433	0.2985	0.0047737	0.457717	0.0115739	0.0747059	1.06823	1.14254	1.39339	1.06957	1.30439	1.21955
TAG52:1(17:1)	0.00510367	0.0535093	0.102313	0.000364507	0.766433	0.102313	0.0535093	1.44842	1.39833	2.04522	0.965422	1.41203	1.46261
TAG52:1(17:0)	0.0101335	0.118882	0.823704	0.00297371	0.181321	0.158256	0.00600223	1.10731	1.01547	3.47884	0.917061	3.14169	3.42583
TAG52:1(18:1)	0.0330254	1	0.65591	0.0258917	0.65591	0.0258917	0.0075087	1.00197	0.901672	2.1925	0.899897	2.18818	2.43159
TAG52:1(19:1)	0.0227901	0.334348	0.414002	0.00297371	0.881931	0.0449578	0.0312738	1.13448	1.11511	1.62924	0.982923	1.43611	1.46106
TAG53:4(17:0)	0.0317315	0.766433	0.766433	0.0174847	0.552453	0.0075087	0.0375889	0.972282	0.993867	1.18444	1.0222	1.2182	1.19174
TAG53:2(17:0)	0.00761333	0.0633785	0.2985	0.000832526	0.414002	0.137485	0.0213299	1.12795	1.06801	1.76855	0.946864	1.56794	1.65593
TAG53:2(18:1)	0.00769161	0.181321	0.0747059	0.000635461	0.65591	0.0375889	0.102313	1.08858	1.10194	1.49517	1.01227	1.37351	1.35686
TAG53:1(17:0)	0.0149113	0.234764	0.206791	0.00140693	0.940803	0.0449578	0.0535093	1.16916	1.29313	2.81407	1.10603	2.40692	2.17618
TAG53:1(18:1)	0.0190088	0.71041	0.234764	0.00377734	0.414002	0.0115739	0.0876355	1.09672	1.18163	2.54558	1.07741	2.32107	2.1543
TAG53:1(19:1)	0.00595362	0.0535093	0.603184	0.00140693	0.158256	0.206791	0.0075087	1.18646	1.08373	2.26686	0.913415	1.91061	2.09173
TAG54:3(18:2)	0.0301838	0.65591	0.823704	0.0213299	0.50391	0.00600223	0.0375889	0.95326	1.05468	1.56125	1.1064	1.6378	1.4803
TAG54:2(17:0)	0.00843292	0.0747059	0.50391	0.00140693	0.265315	0.158256	0.0115739	1.20407	1.1102	1.8776	0.922044	1.55938	1.69122
TAG54:1(18:1)	0.00526346	0.0876355	0.0633785	0.000364507	0.881931	0.0633785	0.0876355	1.23927	1.25763	2.16402	1.01481	1.74621	1.72072
TAG56:8(18:1)	0.210331	0.206791	0.158256	0.0375889	0.881931	0.414002	0.50391	1.41806	1.37229	2.06881	0.967723	1.45891	1.50757
PA35:6	0.152926	0.0633785	0.265315	0.0375889	0.457717	0.823704	0.334348	1.16517	1.05213	1.16264	0.902986	0.997829	1.10503
PA36:3	0.222342	0.603184	0.2985	0.0449578	0.603184	0.137485	0.334348	1.10601	1.11527	1.40754	1.00837	1.27262	1.26206
DAG34:2(16:1/18:1)	0.089373	0.940803	0.881931	0.0312738	0.940803	0.0375889	0.0449578	0.906086	0.940583	0.550036	1.03807	0.607047	0.584782
DAG38:6(20:5/18:1)	0.0257114	0.457717	0.940803	0.0312738	0.414002	0.00377734	0.0375889	1.05644	1.00837	0.610458	0.954496	0.577842	0.60539
TAG46:2(14:1)	0.0301838	0.823704	0.50391	0.0375889	0.65591	0.0213299	0.00600223	1.01389	1.0262	0.815466	1.01214	0.804298	0.794648
TAG46:2(14:0)	0.0097285	0.334348	0.457717	0.0213299	0.0876355	0.00108507	0.118882	1.04699	0.929202	0.790535	0.887498	0.755055	0.850768
TAG46:2(16:1)	0.125223	0.2985	0.181321	0.0174847	0.766433	0.181321	0.2985	0.874599	0.854776	0.68298	0.977334	0.780906	0.799016
TAG48:2(14:0)	0.0121714	0.118882	0.372858	0.00140693	0.50391	0.102313	0.0213299	0.847818	0.876501	0.711849	1.03383	0.839625	0.812149
TAG48:2(17:1)	0.00761333	0.0633785	0.2985	0.000832526	0.414002	0.137485	0.0213299	0.884214	0.908766	0.760393	1.02777	0.859965	0.836732
TAG49:3(18:1)	0.0140311	0.2985	0.71041	0.00934584	0.158256	0.118882	0.00297371	0.927205	1.02436	0.799416	1.10478	0.862179	0.780405
TAG49:2(17:1)	0.00834719	0.0535093	0.0747059	0.000635461	0.881931	0.137485	0.102313	0.885589	0.889876	0.781472	1.00484	0.882432	0.878181
TAG50:4(16:1)	0.0175329	1	0.265315	0.0449578	0.265315	0.0449578	0.00181488	1.01458	1.12749	0.715323	1.11128	0.705041	0.63444
TAG50:3(16:0)	0.0121714	0.118882	0.372858	0.00140693	0.50391	0.102313	0.0213299	0.849557	0.907335	0.647972	1.06801	0.762718	0.714149
TAG50:2(16:0)	0.00915081	0.265315	0.414002	0.0174847	0.0535093	0.206791	0.00140693	0.924926	1.06504	0.77196	1.15149	0.834618	0.724815
TAG50:2(19:1)	0.0427842	0.102313	0.234764	0.0047737	0.65591	0.234764	0.102313	0.890784	0.916786	0.836577	1.02919	0.939146	0.91251
TAG51:4(17:1)	0.0201951	0.940803	0.334348	0.0375889	0.2985	0.0449578	0.0023291	1.00934	1.0443	0.584159	1.03464	0.578754	0.55938
TAG52:6(20:5)	0.0165006	0.0747059	0.118882	0.00140693	0.823704	0.158256	0.102313	0.814486	0.85167	0.663038	1.04565	0.814057	0.778516
TAG52:4(18:1)	0.00633152	0.137485	0.71041	0.00600223	0.0633785	0.206791	0.00181488	0.899566	1.03151	0.731989	1.14667	0.813714	0.70963
TAG53:5(17:1)	0.0201951	0.334348	0.940803	0.0075087	0.2985	0.0876355	0.00600223	0.937711	1.01122	0.556512	1.07839	0.59348	0.550337
TAG53:4(19:1)	0.0326972	0.603184	0.71041	0.0375889	0.881931	0.00934584	0.0142612	1.06958	1.05322	0.617013	0.984701	0.576874	0.585837
TAG54:8(20:5)	0.0201951	0.940803	0.2985	0.00600223	0.334348	0.0075087	0.0876355	0.932205	0.873109	0.506734	0.936607	0.543587	0.580379
TAG54:7(20:5)	0.0173566	0.881931	0.2985	0.0375889	0.234764	0.0535093	0.00181488	0.977661	1.06063	0.481178	1.08487	0.492172	0.453671
TAG54:6(17:1)	0.017891	0.603184	0.457717	0.0213299	0.206791	0.0747059	0.0023291	1.0011	1.0519	0.519018	1.05074	0.518447	0.49341
TAG54:6(18:1)	0.016007	0.372858	0.65591	0.0115739	0.181321	0.102313	0.00297371	0.92512	1.05046	0.7775	1.13548	0.840432	0.740155
TAG54:6(20:5)	0.0307938	0.552453	0.603184	0.00600223	0.940803	0.0312738	0.0258917	0.970806	0.977077	0.771973	1.00646	0.795188	0.790084
TAG54:4(17:1)	0.00633152	0.0633785	0.137485	0.000482533	0.71041	0.102313	0.0449578	0.929609	0.933923	0.718974	1.00464	0.773415	0.769842
TAG54:4(19:1)	0.00526346	0.0633785	0.0876355	0.000364507	0.881931	0.0876355	0.0633785	0.93278	0.953955	0.726738	1.0227	0.77911	0.761816
TAG55:7(17:1)	0.0190088	0.234764	0.71041	0.00377734	0.414002	0.0876355	0.0115739	0.892871	0.930584	0.542802	1.04224	0.607929	0.583292
TAG55:7(20:5)	0.0149113	0.940803	0.234764	0.0449578	0.206791	0.0535093	0.00140693	0.996649	1.07827	0.653921	1.0819	0.656119	0.606452
TAG55:6(17:1)	0.0149113	0.552453	0.414002	0.0213299	0.158256	0.0876355	0.00181488	0.958316	1.04294	0.539016	1.0883	0.562462	0.516824
TAG55:6(18:1)	0.016007	0.65591	0.372858	0.0115739	0.181321	0.00297371	0.102313	1.02054	0.94491	0.686246	0.925895	0.672436	0.726256
TAG55:6(20:4)	0.0317315	0.766433	0.552453	0.0375889	0.766433	0.0174847	0.0075087	0.994265	1.00153	0.732892	1.00731	0.737119	0.731771
TAG55:5(17:1)	0.00769161	0.65591	0.181321	0.0375889	0.0747059	0.102313	0.000635461	0.973541	1.11576	0.667898	1.14609	0.68605	0.598602
TAG55:5(20:3)	0.028999	0.71041	0.71041	0.0174847	0.457717	0.0449578	0.00600223	0.97794	1.03471	0.693889	1.05805	0.709542	0.670611
TAG56:9(20:5)	0.016007	0.181321	0.65591	0.00297371	0.372858	0.102313	0.0115739	0.900649	0.922302	0.465258	1.02404	0.516581	0.504454
TAG56:7(18:1)	0.0326972	0.881931	0.71041	0.0142612	0.603184	0.00934584	0.0375889	1.01216	0.946566	0.694923	0.935191	0.686572	0.734152
TAG56:6(20:5)	0.0463166	0.65591	0.881931	0.0375889	0.766433	0.0115739	0.0258917	1.02078	1.01461	0.70828	0.993959	0.693863	0.69808
TAG56:5(18:1)	0.0301838	0.65591	0.50391	0.0449578	0.823704	0.0142612	0.0075087	1.02627	1.03315	0.784725	1.0067	0.764639	0.759548
TAG56:4(18:1)	0.100384	0.0876355	0.457717	0.0213299	0.334348	0.552453	0.118882	0.916491	0.947974	0.885752	1.03435	0.96646	0.934363
TAG57:10(20:5)	0.0361281	0.823704	1	0.0142612	0.823704	0.0258917	0.0142612	0.983843	0.985658	0.512782	1.00185	0.521203	0.520243
TAG57:8(20:5)	0.0158458	0.0876355	0.0535093	0.00140693	0.823704	0.137485	0.206791	0.850143	0.828068	0.714738	0.974034	0.840727	0.863139
TAG58:11(20:5)	0.0281405	0.552453	0.881931	0.0258917	0.457717	0.0047737	0.0375889	1.05061	1.00425	0.465644	0.955879	0.443214	0.463671
TAG58:10(20:5)	0.0136104	0.457717	0.457717	0.0174847	0.137485	0.00181488	0.102313	1.13788	0.922794	0.567179	0.810977	0.498453	0.614632
TAG58:9(20:5)	0.0281405	0.552453	0.457717	0.0047737	0.881931	0.0258917	0.0375889	0.93518	0.941158	0.545618	1.00639	0.583436	0.57973
TAG58:9(20:3)	0.0301838	0.414002	0.603184	0.0375889	0.181321	0.00377734	0.118882	1.11835	0.881107	0.59278	0.787861	0.530048	0.672768
TAG60:15(20:5)	0.0317315	0.552453	0.766433	0.0375889	0.766433	0.0075087	0.0174847	1.11858	1.04522	0.429273	0.934418	0.383766	0.4107
TAG60:14(20:5)	0.0149113	0.50391	0.334348	0.0174847	0.102313	0.0023291	0.158256	1.07253	0.83147	0.526555	0.775239	0.490944	0.633282
TAG60:13(20:5)	0.0210261	0.50391	0.265315	0.00297371	0.65591	0.0213299	0.0633785	0.919972	0.888304	0.388804	0.965578	0.422626	0.437692
PC29:0	0.0317315	0.766433	0.552453	0.0075087	0.766433	0.0174847	0.0375889	0.949513	0.878568	0.408446	0.925282	0.430163	0.4649
PC31:0	0.0197918	0.823704	0.265315	0.0047737	0.372858	0.00934584	0.0876355	0.980535	0.89915	0.627131	0.917	0.639581	0.697471
PC32:1	0.0281405	0.457717	0.881931	0.0375889	0.552453	0.0047737	0.0258917	1.04638	1.02154	0.557391	0.976257	0.532684	0.545639
PC33:1	0.0340295	0.823704	0.823704	0.0174847	0.65591	0.00934584	0.0312738	1.00675	0.974157	0.634409	0.967628	0.630157	0.651239
PC33:0	0.0281405	0.457717	0.881931	0.0375889	0.552453	0.0047737	0.0258917	1.04107	1.02317	0.726409	0.98281	0.697753	0.709958
PC34:5	0.0273068	0.766433	0.603184	0.0142612	0.414002	0.00600223	0.0535093	1.01657	0.97189	0.526197	0.956049	0.517621	0.541416
PC35:5	0.00761333	0.414002	0.0633785	0.00108507	0.2985	0.0142612	0.158256	0.944229	0.877639	0.528959	0.929477	0.560202	0.602707
PC35:4	0.0317315	0.766433	0.552453	0.0075087	0.766433	0.0174847	0.0375889	0.979443	0.958893	0.627186	0.979018	0.640349	0.654073
PC35:3	0.0965761	0.50391	0.0535093	0.0312738	0.206791	0.137485	0.823704	0.925652	0.891642	0.85118	0.963258	0.919547	0.954621
PC36:0	0.0984622	0.372858	0.414002	0.0142612	0.940803	0.118882	0.102313	0.982241	0.984759	0.953169	1.00256	0.970403	0.967921
PC37:7	0.0208153	0.137485	0.102313	0.00181488	0.881931	0.102313	0.137485	0.835459	0.863117	0.590655	1.0331	0.706982	0.684327
PC37:3	0.0249484	0.372858	0.552453	0.0375889	0.137485	0.00297371	0.137485	1.05447	0.964837	0.855138	0.914996	0.810965	0.886304
PC38:8	0.0317315	0.766433	0.766433	0.0174847	0.552453	0.0075087	0.0375889	0.999339	0.96925	0.666117	0.969891	0.666558	0.68725
PC38:3	0.0143186	0.265315	0.603184	0.0375889	0.102313	0.00140693	0.118882	1.15428	0.945841	0.77466	0.819421	0.671119	0.819017
PC39:8	0.00915081	0.234764	0.603184	0.0312738	0.0876355	0.000832526	0.102313	1.14795	0.971551	0.500628	0.846332	0.436104	0.515288
PC39:7	0.00761333	0.2985	0.414002	0.0213299	0.0633785	0.000832526	0.137485	1.11047	0.933398	0.547376	0.840545	0.492923	0.586433
PC40:10	0.00761333	0.2985	0.414002	0.0213299	0.0633785	0.000832526	0.137485	1.06031	0.899373	0.637864	0.848215	0.601581	0.709232
PC40:9	0.00869537	0.372858	0.372858	0.0174847	0.0747059	0.00108507	0.137485	1.07692	0.909962	0.744418	0.844966	0.691247	0.818077
PC40:8	0.014612	0.2985	0.265315	0.0449578	0.0312738	0.0023291	0.372858	1.12248	0.921445	0.823215	0.820902	0.73339	0.893396
PC40:6	0.0132021	0.2985	0.50391	0.0312738	0.0876355	0.00140693	0.137485	1.1169	0.940344	0.792626	0.841926	0.709668	0.84291
PC40:5	0.0223359	0.2985	0.823704	0.0449578	0.206791	0.0023291	0.0747059	1.14738	0.975388	0.777778	0.850103	0.677876	0.797404
PC40:3	0.0168379	0.334348	0.766433	0.0312738	0.206791	0.00181488	0.0633785	1.10466	0.998016	0.603051	0.903463	0.545918	0.60425
PC41:3	0.016007	0.372858	0.65591	0.0258917	0.181321	0.00181488	0.0747059	1.14371	0.943141	0.493639	0.824634	0.431613	0.523399
PC41:2	0.00869537	0.372858	0.372858	0.0174847	0.0747059	0.00108507	0.137485	1.12394	0.912411	0.576821	0.811794	0.513212	0.632195
PE32:0	0.028999	0.71041	0.457717	0.00600223	0.71041	0.0174847	0.0449578	0.961513	0.95708	0.506465	0.99539	0.526738	0.529177
PE33:0	0.0357697	0.881931	0.766433	0.0258917	0.881931	0.0174847	0.0115739	1.02734	1.03185	0.530253	1.00439	0.51614	0.513884
PE34:3	0.0496393	0.823704	0.881931	0.0312738	0.940803	0.0174847	0.0213299	1.05861	1.05375	0.623925	0.99541	0.589382	0.5921
PE35:4	0.0449599	0.766433	0.603184	0.0449578	0.823704	0.0213299	0.0115739	1.09695	1.10455	0.55874	1.00693	0.509357	0.505852
PE36:3	0.0307938	0.552453	0.940803	0.0312738	0.603184	0.00600223	0.0258917	1.02138	0.983275	0.701951	0.962688	0.687254	0.713891
PE38:2	0.0340295	0.414002	1	0.0449578	0.414002	0.0047737	0.0449578	1.14686	1.01102	0.617725	0.881559	0.538625	0.610991
PE38:3	0.0230205	1	0.372858	0.0075087	0.372858	0.0075087	0.0747059	1.01024	0.911522	0.741076	0.90228	0.733562	0.813009
PE39:1	0.0281405	0.457717	0.881931	0.0375889	0.552453	0.0047737	0.0258917	1.12747	1.05649	0.606287	0.937046	0.537742	0.57387
PE39:2	0.028999	0.71041	0.457717	0.0449578	0.71041	0.0174847	0.00600223	1.02776	1.05781	0.663673	1.02924	0.645746	0.627403
PE40:2	0.0168379	0.334348	0.766433	0.00934584	0.206791	0.102313	0.00377734	0.772959	1.12162	0.354496	1.45107	0.458622	0.316058
PE40:8	0.0273068	0.414002	0.766433	0.0449578	0.603184	0.0047737	0.0213299	1.13177	1.06406	0.606961	0.940173	0.536294	0.570421
PE40:9	0.0307938	0.940803	0.552453	0.0312738	0.603184	0.0258917	0.00600223	1.02518	1.07254	0.655882	1.04619	0.63977	0.611521
PS34:0	0.014612	0.265315	0.823704	0.0375889	0.181321	0.00140693	0.0633785	1.08095	0.966043	0.637772	0.893694	0.590008	0.66019
PS34:2	0.0273068	0.414002	0.766433	0.0449578	0.603184	0.0047737	0.0213299	1.05057	0.988999	0.706286	0.941394	0.672289	0.714142
PS34:3	0.0201951	0.940803	0.2985	0.00600223	0.334348	0.0075087	0.0876355	1.00117	0.878294	0.576489	0.877271	0.575817	0.656373
PS35:3	0.0227901	0.881931	0.414002	0.00934584	0.334348	0.00600223	0.0747059	1.05686	0.916054	0.693446	0.866766	0.656136	0.756993
PS35:4	0.0307938	0.603184	0.940803	0.0258917	0.552453	0.00600223	0.0312738	1.05361	1.00337	0.700976	0.952316	0.665309	0.698622
PS35:5	0.00633152	0.137485	0.71041	0.0449578	0.0633785	0.000482533	0.102313	1.19862	0.966218	0.579463	0.806109	0.483442	0.599723
PS36:3	0.0114508	0.265315	0.65591	0.0312738	0.118882	0.00108507	0.0876355	1.1122	0.934615	0.659427	0.840331	0.592904	0.70556
PS37:0	0.0326972	0.71041	0.603184	0.0375889	0.881931	0.0142612	0.00934584	1.08782	1.07012	0.69226	0.983726	0.636371	0.646899
PS37:5	0.0175329	0.265315	1	0.0449578	0.265315	0.00181488	0.0449578	1.08703	0.994427	0.85667	0.91481	0.788083	0.861472
PS38:0	0.0347154	0.766433	0.940803	0.0142612	0.71041	0.0312738	0.0115739	0.974776	1.00029	0.533207	1.02618	0.547005	0.533051
PS38:2	0.0347154	0.766433	0.71041	0.0312738	0.940803	0.0142612	0.0115739	1.02251	1.02666	0.740013	1.00406	0.72372	0.720797
PS38:7	0.0326972	0.71041	0.603184	0.0375889	0.881931	0.0142612	0.00934584	1.08652	1.07051	0.693143	0.98526	0.637946	0.64749
PS39:0	0.0372243	1	1	0.0174847	1	0.0174847	0.0174847	0.951609	0.988009	0.579748	1.03825	0.609229	0.586784
PS39:1	0.0221122	0.766433	0.2985	0.0047737	0.457717	0.0115739	0.0747059	0.972364	0.915661	0.409951	0.941686	0.421602	0.44771
PS39:2	0.0140311	0.2985	0.158256	0.00140693	0.71041	0.0312738	0.0747059	0.889136	0.835662	0.628452	0.939859	0.706812	0.75204
PS39:6	0.0340295	0.65591	0.823704	0.00934584	0.823704	0.0312738	0.0174847	0.981281	0.998533	0.561967	1.01758	0.572687	0.562793
PS39:7	0.0347154	0.766433	0.940803	0.0142612	0.71041	0.0312738	0.0115739	0.974776	1.00029	0.533207	1.02618	0.547005	0.533051
PS40:1	0.0149113	0.158256	0.414002	0.00181488	0.552453	0.0876355	0.0213299	0.867761	0.919637	0.501868	1.05978	0.578348	0.545724
PS40:2	0.00809512	0.158256	0.0876355	0.000635461	0.766433	0.0449578	0.0876355	0.778191	0.758984	0.534896	0.975318	0.687358	0.704753
PS40:7	0.0097285	0.0876355	0.457717	0.00140693	0.334348	0.137485	0.0142612	0.847425	0.890537	0.508897	1.05087	0.600522	0.57145
PS40:8	0.0221122	0.766433	0.2985	0.0047737	0.457717	0.0115739	0.0747059	0.972364	0.915661	0.409951	0.941686	0.421602	0.44771
PS40:9	0.0140311	0.2985	0.158256	0.00140693	0.71041	0.0312738	0.0747059	0.889136	0.835662	0.628452	0.939859	0.706812	0.75204
PS41:1	0.0103421	0.940803	0.137485	0.00377734	0.158256	0.0047737	0.158256	0.941774	0.813558	0.417786	0.863857	0.443616	0.513529
PS41:2	0.0121714	0.372858	0.118882	0.00140693	0.50391	0.0213299	0.102313	0.877994	0.799472	0.46459	0.910567	0.529149	0.581121
PS41:3	0.0114508	0.265315	0.65591	0.0312738	0.118882	0.00108507	0.0876355	1.14369	0.910929	0.560626	0.796482	0.490189	0.615443
PS41:4	0.0140311	0.2985	0.71041	0.0312738	0.158256	0.00140693	0.0747059	1.11544	0.917796	0.533339	0.822812	0.478143	0.581109
PS41:5	0.0106631	0.2985	0.552453	0.0258917	0.102313	0.00108507	0.102313	1.14534	0.905801	0.515277	0.790858	0.44989	0.568863
PS41:8	0.017891	0.206791	0.457717	0.0023291	0.603184	0.0747059	0.0213299	0.899308	0.928758	0.513973	1.03275	0.571521	0.553398
PS41:9	0.00633152	0.137485	0.0633785	0.000482533	0.71041	0.0449578	0.102313	0.785506	0.760178	0.538816	0.967756	0.685948	0.708802
PS42:3	0.00915081	0.603184	0.0876355	0.00181488	0.234764	0.00934584	0.158256	0.94782	0.780818	0.509371	0.823804	0.537413	0.652355
PS42:4	0.0257114	0.940803	0.457717	0.00934584	0.414002	0.0075087	0.0633785	0.976336	0.909577	0.529134	0.931622	0.541959	0.581737
PS42:5	0.0149113	0.552453	0.158256	0.0023291	0.414002	0.0142612	0.102313	0.980579	0.815961	0.515204	0.832121	0.525408	0.631408
PS43:3	0.014612	0.823704	0.265315	0.0075087	0.181321	0.00377734	0.118882	1.03699	0.849543	0.513066	0.81924	0.494765	0.603931
PS43:4	0.0368553	0.940803	0.881931	0.0213299	0.940803	0.0174847	0.0142612	0.982272	0.994244	0.486289	1.01219	0.495066	0.489105
PS43:5	0.0132021	0.603184	0.137485	0.0023291	0.334348	0.0115739	0.118882	0.935885	0.836579	0.46752	0.893891	0.499549	0.558848
PS44:3	0.0125482	0.181321	0.181321	0.00108507	1	0.0535093	0.0535093	0.80545	0.801811	0.451021	0.995481	0.559961	0.562503
PS44:4	0.0242076	0.71041	0.334348	0.0047737	0.552453	0.0142612	0.0633785	0.96845	0.928691	0.466265	0.958946	0.481455	0.502067
PS44:5	0.0121714	0.50391	0.118882	0.00181488	0.372858	0.0142612	0.118882	0.91776	0.853992	0.474405	0.930517	0.516916	0.555515
PS45:4	0.0330254	1	0.65591	0.0115739	0.65591	0.0115739	0.0375889	1.03027	0.968575	0.444132	0.940114	0.431081	0.458541
PS45:5	0.0368553	0.881931	0.940803	0.0142612	0.940803	0.0213299	0.0174847	0.984751	0.989446	0.408588	1.00477	0.414915	0.412947
PS46:3	0.0301838	0.823704	0.50391	0.0375889	0.65591	0.0213299	0.00600223	0.995307	1.07924	0.599906	1.08433	0.602734	0.55586
PS46:4	0.0347154	0.71041	0.766433	0.0312738	0.940803	0.0115739	0.0142612	1.04862	1.05273	0.467179	1.00392	0.445517	0.443777
PS46:5	0.0361281	0.823704	0.823704	0.0258917	1	0.0142612	0.0142612	1.02862	1.03067	0.442625	1.00199	0.430312	0.429455
PG34:4(18:2_16:2)	0.0361281	0.823704	1	0.0142612	0.823704	0.0258917	0.0142612	1.00968	1.04424	0.483977	1.03423	0.479338	0.463473
PG35:4(18:2_17:2)	0.0273068	0.766433	0.414002	0.0449578	0.603184	0.0213299	0.0047737	1.05579	1.09055	0.649828	1.03292	0.61549	0.595873
PG35:2(18:2_17:0)	0.0526709	0.823704	0.603184	0.0375889	0.457717	0.0633785	0.00934584	0.976943	1.05703	0.707887	1.08197	0.724594	0.669697
PI32:1	0.0257114	0.940803	0.414002	0.0375889	0.457717	0.0312738	0.00377734	1.10039	1.21797	0.429007	1.10685	0.389868	0.352231
PI36:3	0.0197918	0.823704	0.372858	0.0312738	0.265315	0.0535093	0.0023291	1.00022	1.1745	0.59996	1.17424	0.599827	0.510822
PI38:2	0.0173566	0.2985	0.881931	0.0375889	0.234764	0.00181488	0.0535093	1.16264	1.00159	0.542159	0.861484	0.466318	0.541296
PI38:3	0.0242076	0.414002	0.65591	0.0312738	0.206791	0.00297371	0.0876355	1.16586	0.982853	0.633655	0.843027	0.543508	0.64471
PI39:0	0.0281405	0.881931	0.457717	0.0075087	0.552453	0.0115739	0.0535093	0.953546	0.853041	0.476532	0.894599	0.499747	0.558627
PI39:3	0.0281405	0.457717	0.881931	0.0375889	0.552453	0.0047737	0.0258917	1.16072	1.06136	0.481558	0.914396	0.414878	0.453718
PI40:7	0.0281405	0.881931	0.457717	0.0075087	0.552453	0.0115739	0.0535093	0.953546	0.853041	0.476532	0.894599	0.499747	0.558627
PI40:10	0.0281405	0.457717	0.881931	0.0375889	0.552453	0.0047737	0.0258917	1.16072	1.06136	0.481558	0.914396	0.414878	0.453718
CL80:13(20:3)	0.0257114	0.940803	0.414002	0.0375889	0.457717	0.0312738	0.00377734	1.04541	1.16356	0.192912	1.11301	0.184532	0.165795
Cho	0.00367113	0.181321	0.372858	0.0115739	0.0258917	0.234764	0.000635461	0.706949	1.20656	0.559787	1.70671	0.791835	0.463954
FFA20:5	0.362017	0.334348	0.881931	0.414002	0.414002	0.0747059	0.334348	1.20316	1.08866	0.808685	0.904832	0.672134	0.742828
FFA20:4	0.598752	0.334348	0.940803	0.766433	0.2985	0.206791	0.823704	1.26708	1.16703	1.03003	0.921037	0.812921	0.882615
FFA20:1	0.594045	0.766433	1	0.234764	0.766433	0.372858	0.234764	0.861106	0.981498	0.768353	1.13981	0.892287	0.782838
FFA20:0	0.484665	0.265315	0.65591	0.158256	0.50391	0.766433	0.334348	0.911539	0.935279	0.880733	1.02604	0.966204	0.941679
FFA18:1	0.707949	0.50391	0.372858	0.265315	0.823704	0.65591	0.823704	0.929844	0.886383	0.860875	0.95326	0.925826	0.971221
FFA18:0	0.362017	0.603184	0.940803	0.234764	0.65591	0.0876355	0.206791	1.04257	1.01676	0.910924	0.975247	0.873731	0.895908
FFA16:1	0.657058	0.71041	0.414002	0.881931	0.234764	0.823704	0.334348	1.20733	0.658698	0.976788	0.545582	0.809047	1.48291
FFA16:0	0.14175	0.71041	0.881931	0.0876355	0.823704	0.0375889	0.0633785	1.04605	1.02194	0.91453	0.976948	0.87427	0.894899
FFA14:0	0.110542	0.65591	0.50391	0.0633785	0.265315	0.0213299	0.234764	1.02662	0.94313	0.811534	0.918671	0.790488	0.860469
DAG32:0(16:0/16:0)	0.0558823	0.0876355	0.766433	0.0633785	0.0449578	0.881931	0.0312738	0.632129	1.15347	0.601991	1.82474	0.952323	0.521896
DAG34:2(17:1/17:1)	0.0210261	0.265315	0.50391	0.0747059	0.65591	0.00377734	0.0142612	1.29537	1.15013	0.602053	0.887875	0.464772	0.523466
DAG34:0(18:0/16:0)	0.697626	0.881931	0.50391	0.603184	0.603184	0.50391	0.234764	0.892511	0.7618	1.02566	0.853547	1.14918	1.34636
DAG36:2(18:1/18:1)	0.041943	0.2985	0.552453	0.102313	0.65591	0.0075087	0.0258917	1.20664	1.14887	0.680668	0.952115	0.5641	0.59247
DAG36:1(22:0/14:1)	0.384873	0.372858	0.65591	0.457717	0.181321	0.102313	0.766433	0.835977	1.0187	1.16029	1.21857	1.38795	1.139
DAG36:0(18:0/18:0)	0.177816	0.206791	0.603184	0.372858	0.457717	0.0312738	0.158256	0.805769	0.866886	1.03659	1.07585	1.28646	1.19577
DAG36:0(22:0/14:0)	0.17126	0.50391	0.414002	0.234764	0.881931	0.0633785	0.0449578	0.888384	0.798369	1.17426	0.898676	1.3218	1.47083
DAG38:6(24:6/14:0)	0.0273068	0.603184	0.414002	0.0535093	0.766433	0.0142612	0.00600223	1.04646	1.09283	0.662135	1.04432	0.63274	0.605888
DAG38:5(20:5/18:0)	0.0395149	0.457717	0.766433	0.0535093	0.65591	0.0075087	0.0258917	1.01628	0.97838	0.529442	0.962707	0.520961	0.541142
DAG38:0(20:0/18:0)	0.100384	0.158256	0.457717	0.334348	0.50391	0.0174847	0.0876355	0.804494	0.843671	1.05739	1.0487	1.31435	1.25331
DAG40:10(20:5/20:5)	0.352585	0.2985	0.65591	0.552453	0.137485	0.102313	0.881931	1.16664	0.894296	0.819219	0.766555	0.702203	0.91605
DAG40:9(20:5/20:4)	0.274451	0.137485	0.766433	1	0.0747059	0.137485	0.766433	1.2437	0.929692	0.994015	0.74752	0.799239	1.06919
TAG42:1(18:1)	0.0190088	0.234764	0.71041	0.0633785	0.414002	0.0023291	0.0258917	0.804929	0.974908	2.14336	1.21117	2.66279	2.19852
TAG42:0(14:0)	0.0707351	0.102313	0.603184	0.334348	0.265315	0.00934584	0.137485	0.736699	0.907009	1.15005	1.23118	1.56108	1.26796
TAG43:2(18:1)	0.00531781	0.0747059	0.0747059	0.234764	1	0.00297371	0.00297371	0.619924	0.631377	1.88045	1.01848	3.03336	2.97833
TAG43:0(15:0)	0.00531781	0.0747059	0.0747059	0.234764	1	0.00297371	0.00297371	0.671895	0.684065	1.285	1.01811	1.9125	1.87847
TAG44:0(14:0)	0.0537209	0.0876355	0.0876355	0.65591	1	0.0312738	0.0312738	0.694248	0.701552	1.07101	1.01052	1.54269	1.52663
TAG46:2(18:1)	0.0061397	0.0535093	0.0747059	0.2985	0.881931	0.00297371	0.0047737	0.556796	0.567964	1.22978	1.02006	2.20867	2.16523
TAG46:1(16:1)	0.0132021	0.0633785	0.0876355	0.372858	0.881931	0.00600223	0.00934584	0.740553	0.739155	1.13897	0.998112	1.538	1.5409
TAG46:0(14:0)	0.0158458	0.0633785	0.137485	0.334348	0.71041	0.0047737	0.0142612	0.593727	0.668481	1.27067	1.12591	2.14017	1.90084
TAG46:0(16:0)	0.065403	0.372858	0.0633785	0.50391	0.334348	0.118882	0.0115739	0.804779	0.624513	1.05105	0.776005	1.306	1.68298
TAG47:2(15:0)	0.776364	0.881931	0.65591	0.552453	0.552453	0.65591	0.2985	1.01241	0.961382	0.98466	0.949597	0.97259	1.02421
TAG47:2(16:1)	0.739284	0.334348	0.334348	0.457717	1	0.823704	0.823704	0.931935	0.912786	0.907993	0.979452	0.974309	0.994749
TAG47:1(14:0)	0.00510367	0.0535093	0.102313	0.234764	0.766433	0.00181488	0.0047737	0.685613	0.681625	1.40121	0.994184	2.04373	2.05568
TAG47:1(17:0)	0.00526346	0.0876355	0.0633785	0.234764	0.881931	0.00377734	0.0023291	0.721819	0.715759	1.64424	0.991605	2.27791	2.2972
TAG47:1(18:1)	0.00510367	0.0535093	0.102313	0.234764	0.766433	0.00181488	0.0047737	0.582761	0.617778	1.56035	1.06009	2.67752	2.52575
TAG48:2(14:1)	0.33734	1	0.118882	0.414002	0.118882	0.414002	0.457717	1.01386	1.1053	1.05297	1.09019	1.03857	0.95265
TAG48:2(16:1)	0.543922	0.158256	0.2985	0.414002	0.71041	0.552453	0.823704	0.889052	0.922854	0.924067	1.03802	1.03939	1.00132
TAG48:1(16:1)	0.0121714	0.118882	0.372858	0.118882	0.50391	0.00181488	0.0142612	0.774238	0.853453	1.4715	1.10231	1.90058	1.72418
TAG48:1(17:0)	0.00510367	0.102313	0.0535093	0.234764	0.766433	0.0047737	0.00181488	0.808858	0.782564	1.83501	0.967492	2.26865	2.34488
TAG48:0(15:0)	0.00673312	0.0876355	0.102313	0.206791	0.940803	0.00297371	0.00377734	0.726941	0.756474	2.1565	1.04063	2.96653	2.85072
TAG48:0(16:0)	0.0216713	0.234764	0.234764	0.137485	1	0.0075087	0.0075087	0.768665	0.731571	1.41726	0.951742	1.8438	1.93729
TAG48:0(17:0)	0.00510367	0.0535093	0.102313	0.234764	0.766433	0.00181488	0.0047737	0.776128	0.791664	2.76474	1.02002	3.56222	3.49231
TAG49:2(16:0)	0.0616615	0.372858	0.265315	0.158256	0.0449578	0.603184	0.0115739	0.966625	1.08777	0.909403	1.12532	0.940802	0.836028
TAG49:1(16:1)	0.0124214	0.158256	0.881931	0.0633785	0.206791	0.00108507	0.0449578	0.888761	0.959847	1.32594	1.07998	1.49189	1.3814
TAG49:1(17:0)	0.00595362	0.158256	0.0535093	0.206791	0.603184	0.0075087	0.00140693	0.837676	0.8326	1.86203	0.993941	2.22285	2.2364
TAG50:4(18:2)	0.065403	0.881931	0.265315	0.118882	0.206791	0.158256	0.0075087	0.975916	1.0767	0.821397	1.10327	0.841668	0.762887
TAG50:3(14:1)	0.00510367	0.766433	0.102313	0.0535093	0.0535093	0.102313	0.000364507	0.965908	1.15632	0.763654	1.19713	0.790608	0.660417
TAG50:2(18:2)	0.00531781	0.0747059	0.0747059	0.234764	1	0.00297371	0.00297371	0.700337	0.695865	1.88607	0.993615	2.69309	2.7104
TAG50:1(14:0)	0.00878463	0.0535093	0.50391	0.158256	0.206791	0.000832526	0.0375889	0.811829	0.911074	1.39532	1.12225	1.71874	1.53151
TAG50:1(16:0)	0.0161699	0.0633785	0.940803	0.181321	0.0747059	0.00140693	0.158256	0.836478	0.945308	1.11724	1.1301	1.33565	1.18188
TAG50:1(17:0)	0.00531781	0.0747059	0.0747059	0.234764	1	0.00297371	0.00297371	0.866559	0.873914	2.49723	1.00849	2.88178	2.85752
TAG50:1(18:1)	0.00531781	0.0747059	0.0747059	0.234764	1	0.00297371	0.00297371	0.7826	0.797157	1.93249	1.0186	2.46932	2.42422
TAG50:1(18:0)	0.0227901	0.2985	0.603184	0.0633785	0.603184	0.00377734	0.0174847	0.926582	0.953406	1.41374	1.02895	1.52576	1.48283
TAG50:1(19:1)	0.016007	0.181321	0.372858	0.102313	0.65591	0.00297371	0.0115739	0.908111	0.83865	1.31029	0.923511	1.44287	1.56237
TAG50:0(17:0)	0.00843292	0.0747059	0.265315	0.158256	0.50391	0.00140693	0.0115739	0.846835	0.895575	3.64479	1.05755	4.30401	4.06977
TAG51:4(18:2)	0.135162	0.137485	0.881931	0.0535093	0.181321	0.65591	0.0747059	0.886808	1.00359	0.848078	1.13169	0.956326	0.845045
TAG51:4(18:1)	0.0230205	0.372858	0.372858	0.0747059	1	0.0075087	0.0075087	1.07888	1.09987	0.699171	1.01946	0.648055	0.635686
TAG51:3(15:1)	0.00708694	0.0535093	0.0535093	0.372858	1	0.0047737	0.0047737	1.76539	1.76769	0.877913	1.0013	0.497291	0.496644
TAG51:3(17:1)	0.00526346	0.0876355	0.0633785	0.234764	0.881931	0.00377734	0.0023291	1.19606	1.20145	0.6042	1.0045	0.505158	0.502893
TAG51:2(16:0)	0.0938119	0.0535093	0.881931	0.0747059	0.0747059	0.881931	0.102313	0.91537	1.0134	0.90505	1.10709	0.988725	0.893085
TAG51:2(17:1)	0.27695	0.102313	0.0876355	0.414002	0.940803	0.414002	0.372858	1.07356	1.06871	1.02097	0.995483	0.951012	0.955327
TAG51:2(18:2)	0.00761333	0.2985	0.0633785	0.158256	0.414002	0.0142612	0.00108507	0.86852	0.807305	2.3364	0.929517	2.69009	2.89407
TAG51:2(19:1)	0.243772	0.823704	0.265315	0.137485	0.181321	0.0876355	0.71041	1.02027	0.946766	0.907827	0.927956	0.889791	0.958872
TAG51:1(15:0)	0.0195931	0.552453	0.234764	0.0747059	0.552453	0.0174847	0.00297371	0.934294	0.888365	1.82621	0.950841	1.95464	2.05569
TAG51:1(18:1)	0.0149113	0.158256	0.414002	0.102313	0.552453	0.0023291	0.0142612	0.888865	0.930149	1.95121	1.04645	2.19517	2.09774
TAG52:7(20:5)	0.00531781	0.0747059	0.0747059	0.234764	1	0.00297371	0.00297371	1.53413	1.5328	0.581915	0.999133	0.379312	0.379641
TAG52:6(17:1)	0.00761333	0.0633785	0.414002	0.137485	0.2985	0.000832526	0.0213299	1.16071	1.06743	0.484473	0.919638	0.417394	0.453868
TAG52:4(16:0)	0.627494	0.372858	0.603184	0.206791	0.71041	0.71041	0.457717	0.878518	0.87615	0.813125	0.997304	0.925563	0.928066
TAG52:4(17:0)	0.897442	0.71041	0.823704	0.65591	0.552453	0.940803	0.50391	1.03641	0.985655	1.03516	0.951032	0.998799	1.05023
TAG52:4(18:3)	0.0472432	0.372858	0.766433	0.0747059	0.552453	0.0075087	0.0375889	1.06899	1.03234	0.886927	0.965712	0.829684	0.859142
TAG52:3(17:1)	0.00595362	0.158256	0.0535093	0.206791	0.603184	0.0075087	0.00140693	1.0695	1.13339	0.698514	1.05974	0.653119	0.616304
TAG52:3(17:0)	0.00659653	0.0747059	0.118882	0.206791	0.823704	0.0023291	0.0047737	0.841727	0.86965	1.4779	1.03317	1.7558	1.69942
TAG52:2(15:0)	0.0143186	0.0876355	0.137485	0.265315	0.823704	0.0047737	0.00934584	0.904353	0.891448	1.18785	0.98573	1.31348	1.33249
TAG52:2(16:0)	0.0956461	0.552453	0.0747059	1	0.0174847	0.552453	0.0747059	0.968312	1.09858	0.984468	1.13454	1.01668	0.896124
TAG53:7(20:5)	0.00673312	0.0535093	0.334348	0.158256	0.334348	0.000832526	0.0174847	1.18034	1.09707	0.646112	0.929455	0.547395	0.588942
TAG53:5(18:3)	0.0149113	0.234764	0.206791	0.118882	0.940803	0.00600223	0.0047737	1.09404	1.10273	0.624022	1.00794	0.570381	0.565889
TAG53:5(18:1)	0.0195931	0.234764	0.552453	0.0747059	0.552453	0.00297371	0.0174847	1.05376	1.03155	0.628047	0.978924	0.596009	0.608841
TAG53:5(20:5)	0.0284239	0.265315	0.118882	0.234764	0.65591	0.0213299	0.00600223	0.913627	0.86162	1.21227	0.943077	1.32687	1.40696
TAG53:5(20:4)	0.117101	0.0633785	0.102313	0.940803	0.823704	0.0747059	0.118882	0.860916	0.857819	1.01193	0.996403	1.17541	1.17966
TAG53:4(18:3)	0.368425	0.158256	0.823704	0.766433	0.102313	0.265315	0.603184	1.07893	0.96962	1.00573	0.898686	0.932158	1.03725
TAG53:3(18:0)	0.352585	0.552453	0.65591	0.2985	0.881931	0.102313	0.137485	0.958878	0.968115	1.14448	1.00963	1.19356	1.18218
TAG53:3(19:1)	0.00510367	0.0535093	0.102313	0.234764	0.766433	0.00181488	0.0047737	1.33116	1.30075	0.682661	0.97716	0.512833	0.52482
TAG53:2(16:0)	0.177816	0.940803	0.102313	0.71041	0.0876355	0.766433	0.0449578	1.02061	1.1436	0.982039	1.12051	0.962213	0.858726
TAG54:6(16:0)	0.100384	0.823704	0.71041	0.0535093	0.552453	0.0876355	0.0213299	0.967931	1.01739	0.82813	1.0511	0.855567	0.813972
TAG54:6(17:0)	0.0375968	0.206791	0.823704	0.102313	0.137485	0.00377734	0.158256	1.13932	0.980733	0.776828	0.860807	0.681835	0.792089
TAG54:6(20:4)	0.0149113	0.414002	0.158256	0.102313	0.552453	0.0142612	0.0023291	1.03042	1.07513	0.644339	1.04339	0.625315	0.59931
TAG54:5(17:1)	0.00843292	0.50391	0.0747059	0.118882	0.265315	0.0258917	0.000832526	1.05426	1.1009	0.53612	1.04424	0.508525	0.486982
TAG54:5(17:0)	0.472639	0.457717	0.457717	0.552453	1	0.181321	0.181321	0.965397	0.962353	1.07121	0.996847	1.10961	1.11311
TAG54:5(18:1)	0.468684	0.940803	0.603184	0.2985	0.552453	0.334348	0.118882	1.0075	1.13394	0.851257	1.1255	0.844923	0.750709
TAG54:5(20:5)	0.0242076	0.71041	0.334348	0.0535093	0.552453	0.0213299	0.00377734	0.961415	0.909999	1.46475	0.946521	1.52354	1.60962
TAG54:5(20:4)	0.287153	0.65591	0.0633785	0.50391	0.158256	0.823704	0.234764	0.965142	0.893928	0.937478	0.926213	0.971337	1.04872
TAG54:5(20:3)	0.00809512	0.766433	0.0876355	0.0876355	0.158256	0.0449578	0.000635461	1.01723	1.11863	0.631842	1.09968	0.621137	0.564837
TAG54:4(17:0)	0.0496393	0.234764	0.414002	0.0876355	0.0449578	0.603184	0.0115739	1.07536	0.934202	1.17188	0.868731	1.08975	1.25441
TAG54:4(18:2)	0.845594	0.71041	0.881931	0.603184	0.603184	0.372858	0.71041	0.954607	0.996536	1.08821	1.04392	1.13996	1.092
TAG54:4(20:3)	0.755121	0.372858	0.372858	0.766433	1	0.552453	0.552453	0.95194	0.963008	0.980156	1.01163	1.02964	1.01781
TAG54:3(17:1)	0.00510367	0.102313	0.0535093	0.234764	0.766433	0.0047737	0.00181488	1.26504	1.24934	0.772788	0.987585	0.61088	0.618559
TAG54:3(17:0)	0.0097285	0.334348	0.0876355	0.137485	0.457717	0.0142612	0.00140693	0.903995	0.840946	1.85547	0.930254	2.05252	2.20641
TAG54:3(18:0)	0.243772	0.265315	0.823704	0.137485	0.181321	0.71041	0.0876355	1.14824	0.89047	1.22548	0.775512	1.06727	1.37621
TAG54:3(19:1)	0.00526346	0.0633785	0.0876355	0.234764	0.881931	0.0023291	0.00377734	1.22025	1.20601	0.774575	0.988332	0.634769	0.642263
TAG55:7(18:1)	0.0242076	0.552453	0.334348	0.0633785	0.71041	0.0142612	0.0047737	1.0617	1.06748	0.53739	1.00545	0.50616	0.503419
TAG55:6(17:0)	0.00595362	0.603184	0.0535093	0.118882	0.158256	0.0375889	0.000482533	0.954145	0.827059	1.29549	0.866806	1.35775	1.56638
TAG55:6(20:5)	0.755121	0.372858	0.766433	0.372858	0.552453	1	0.552453	0.953696	0.971411	0.932831	1.01858	0.978122	0.960284
TAG55:5(17:0)	0.0120482	0.234764	0.137485	0.137485	0.766433	0.0075087	0.00297371	0.880949	0.830893	1.20462	0.943179	1.36742	1.44979
TAG55:5(18:2)	0.112688	0.0535093	0.0633785	0.71041	0.940803	0.118882	0.137485	0.741462	0.756991	0.97823	1.02094	1.31932	1.29226
TAG55:5(19:1)	0.0210261	0.65591	0.265315	0.0633785	0.50391	0.0213299	0.00297371	1.09572	1.16582	0.689696	1.06397	0.629446	0.591599
TAG55:5(20:4)	0.150056	0.414002	0.457717	0.158256	0.118882	0.552453	0.0312738	1.05624	0.916617	1.17953	0.867814	1.11673	1.28683
TAG55:4(19:1)	0.0700463	0.234764	0.552453	0.0747059	0.0747059	0.552453	0.0174847	0.95543	1.03091	0.905096	1.079	0.947319	0.877957
TAG56:7(20:5)	0.0168379	0.206791	0.334348	0.102313	0.766433	0.00377734	0.00934584	1.09507	1.06584	0.700732	0.973301	0.639895	0.657449
TAG56:6(18:1)	0.0136104	0.457717	0.137485	0.102313	0.457717	0.0174847	0.00181488	1.0766	1.11151	0.73206	1.03243	0.679976	0.658619
TAG56:6(20:4)	0.0257114	0.457717	0.414002	0.0633785	0.940803	0.00934584	0.0075087	1.06434	1.06673	0.739673	1.00224	0.694959	0.693403
TAG56:5(20:4)	0.897442	0.823704	0.603184	1	0.457717	0.823704	0.603184	1.02549	1.14528	1.04223	1.11681	1.01632	0.910024
TAG56:5(20:3)	0.014612	0.265315	0.181321	0.118882	0.823704	0.0075087	0.00377734	1.05334	1.1045	0.707328	1.04856	0.671506	0.640405
TAG56:4(19:1)	0.0432109	0.265315	0.265315	0.181321	1	0.0142612	0.0142612	1.12299	1.10926	0.871013	0.987771	0.775617	0.785219
TAG57:11(20:5)	0.0120482	0.137485	0.234764	0.137485	0.766433	0.00297371	0.0075087	1.13998	1.13305	0.456448	0.993926	0.400401	0.402848
TAG57:7(21:1)	0.0114508	0.118882	0.65591	0.0876355	0.265315	0.00108507	0.0312738	1.18823	1.07792	0.595436	0.907165	0.501114	0.552396
TAG57:7(20:5)	0.017891	0.206791	0.457717	0.0876355	0.603184	0.00297371	0.0142612	1.08081	1.05111	0.603509	0.972524	0.558387	0.574163
TAG59:11(20:5)	0.0173566	0.234764	0.2985	0.102313	0.881931	0.0047737	0.0075087	1.18996	1.15459	0.400493	0.97027	0.336559	0.346871
TAG59:9(20:5)	0.0168379	0.206791	0.766433	0.0633785	0.334348	0.00181488	0.0312738	1.18966	1.06536	0.487197	0.89552	0.409527	0.457307
TAG59:7(20:5)	0.0153716	0.0747059	0.234764	0.234764	0.552453	0.00297371	0.0174847	1.38924	1.21595	0.669772	0.875264	0.482114	0.55082
PC30:2	0.00510367	0.0535093	0.102313	0.234764	0.766433	0.00181488	0.0047737	1.92127	1.84992	0.543047	0.962864	0.282649	0.293551
PC31:2	0.00510367	0.0535093	0.102313	0.234764	0.766433	0.00181488	0.0047737	1.43677	1.39064	0.558434	0.967891	0.388673	0.401566
PC31:1	0.0190088	0.234764	0.414002	0.0876355	0.71041	0.00377734	0.0115739	1.08274	1.06051	0.540133	0.979468	0.498858	0.509316
PC32:3	0.00659653	0.118882	0.0747059	0.206791	0.823704	0.0047737	0.0023291	1.16997	1.17455	0.623355	1.00391	0.532794	0.530717
PC32:2	0.00659653	0.0747059	0.118882	0.206791	0.823704	0.0023291	0.0047737	1.24817	1.21784	0.742607	0.975699	0.594957	0.609775
PC33:3	0.0210261	0.265315	0.50391	0.0747059	0.65591	0.00377734	0.0142612	1.07109	1.02234	0.623323	0.954483	0.581951	0.609704
PC34:4	0.0101335	0.181321	0.118882	0.158256	0.823704	0.00600223	0.00297371	1.07048	1.06731	0.62238	0.997044	0.581405	0.583129
PC34:3	0.0125482	0.181321	0.181321	0.137485	1	0.0047737	0.0047737	1.08256	1.06343	0.800642	0.982335	0.739586	0.752886
PC34:2	0.00659653	0.118882	0.0747059	0.206791	0.823704	0.0047737	0.0023291	1.19883	1.23308	0.739441	1.02857	0.616802	0.599669
PC34:1	0.0227901	0.414002	0.334348	0.0747059	0.881931	0.00934584	0.00600223	1.08867	1.10774	0.777324	1.01752	0.714015	0.701721
PC35:2	0.0103421	0.137485	0.158256	0.158256	0.940803	0.00377734	0.0047737	1.16052	1.15322	0.724072	0.993713	0.623922	0.62787
PC36:7	0.014612	0.265315	0.181321	0.118882	0.823704	0.0075087	0.00377734	1.12612	1.17868	0.624595	1.04667	0.554642	0.529911
PC36:6	0.00526346	0.0633785	0.0876355	0.234764	0.881931	0.0023291	0.00377734	1.21805	1.19968	0.705597	0.984914	0.579282	0.588155
PC36:5	0.0138894	0.102313	0.234764	0.181321	0.65591	0.00297371	0.0115739	1.15056	1.11835	0.84365	0.972003	0.733252	0.754373
PC36:4	0.262259	0.603184	0.414002	0.2985	0.766433	0.118882	0.0633785	1.02353	1.03988	0.922472	1.01597	0.901265	0.887096
PC36:3	0.0357697	0.234764	0.0535093	0.457717	0.457717	0.0535093	0.0075087	0.923019	0.874209	1.10229	0.947119	1.19422	1.2609
PC36:2	0.00510367	0.0535093	0.102313	0.234764	0.766433	0.00181488	0.0047737	1.25141	1.21757	0.688596	0.972964	0.550257	0.565547
PC37:6	0.0273068	0.603184	0.414002	0.0535093	0.766433	0.0142612	0.00600223	1.02417	1.07156	0.509931	1.04627	0.497895	0.475877
PC37:5	0.0106631	0.102313	0.552453	0.102313	0.2985	0.00108507	0.0258917	1.13852	1.03557	0.801921	0.909576	0.704357	0.77438
PC37:4	0.016007	0.181321	0.65591	0.0747059	0.372858	0.00181488	0.0258917	1.13228	1.04658	0.802022	0.924308	0.708324	0.766329
PC37:2	0.00652927	0.0535093	0.234764	0.181321	0.457717	0.00108507	0.0115739	1.24195	1.1645	0.621991	0.937639	0.500816	0.534125
PC38:6	0.016007	0.181321	0.65591	0.0747059	0.372858	0.00181488	0.0258917	1.09089	1.02573	0.69054	0.94027	0.633004	0.673216
PC38:5	0.0106631	0.102313	0.552453	0.102313	0.2985	0.00108507	0.0258917	1.16721	1.04949	0.775531	0.899151	0.664434	0.738957
PC38:4	0.00673312	0.0535093	0.334348	0.158256	0.334348	0.000832526	0.0174847	1.20161	1.09276	0.762078	0.909419	0.634217	0.697387
PC39:6	0.0195931	0.234764	0.552453	0.0747059	0.552453	0.00297371	0.0174847	1.11595	1.05002	0.53736	0.940917	0.481526	0.511763
PC39:5	0.00869537	0.0747059	0.372858	0.137485	0.372858	0.00108507	0.0174847	1.16526	1.07664	0.622957	0.923944	0.534607	0.578614
PC40:7	0.105346	0.372858	0.234764	0.234764	0.0375889	0.0375889	1	1.03323	0.887691	0.882353	0.859144	0.853978	0.993987
PC40:4	0.0140311	0.158256	0.71041	0.0747059	0.2985	0.00140693	0.0312738	1.17979	1.02513	0.682926	0.868905	0.578852	0.666186
PC40:2	0.0149113	0.206791	0.940803	0.0535093	0.234764	0.00140693	0.0449578	1.27525	1.00801	0.557704	0.790438	0.437329	0.553275
PC41:9	0.00769161	0.0747059	0.65591	0.102313	0.181321	0.000635461	0.0375889	1.32426	1.05559	0.541516	0.797114	0.408919	0.512999
PC41:8	0.00595362	0.0535093	0.603184	0.118882	0.158256	0.000482533	0.0375889	1.3688	1.12196	0.484067	0.819666	0.353643	0.431448
PC41:6	0.0168379	0.206791	0.334348	0.102313	0.766433	0.00377734	0.00934584	1.15673	1.1239	0.516189	0.971617	0.446247	0.459283
PC41:5	0.0103421	0.158256	0.940803	0.0535093	0.137485	0.000832526	0.0633785	1.23471	1.01034	0.512147	0.818284	0.414793	0.506905
PC41:4	0.00915081	0.0876355	0.234764	0.158256	0.603184	0.00181488	0.00934584	1.25319	1.1426	0.61921	0.911757	0.494107	0.541928
PC41:1	0.0210261	0.265315	0.50391	0.0747059	0.65591	0.00377734	0.0142612	1.20018	1.09326	0.571457	0.910908	0.476141	0.52271
PE31:0	0.0195931	0.234764	0.552453	0.0747059	0.552453	0.00297371	0.0174847	1.18145	1.07794	0.522716	0.912386	0.442436	0.484922
PE31:1	0.0097285	0.334348	0.0876355	0.137485	0.457717	0.0142612	0.00140693	1.18868	1.34564	0.396496	1.13205	0.333561	0.294653
PE32:1	0.0252002	0.372858	0.50391	0.0633785	0.823704	0.00600223	0.0115739	1.23661	1.16757	0.419687	0.944168	0.339385	0.359455
PE32:2	0.0165006	0.0747059	0.118882	0.334348	0.823704	0.00600223	0.0115739	1.46416	1.39281	0.661055	0.951271	0.451491	0.474618
PE33:1	0.0197918	0.265315	0.372858	0.0876355	0.823704	0.0047737	0.00934584	1.20593	1.19794	0.538885	0.993379	0.446863	0.449841
PE33:2	0.0267645	0.158256	0.65591	0.118882	0.334348	0.00297371	0.0449578	1.206	1.07061	0.62027	0.887736	0.514321	0.579362
PE34:0	0.0491508	0.457717	1	0.0535093	0.457717	0.0075087	0.0535093	1.03347	1.03593	0.782614	1.00237	0.757265	0.755472
PE34:1	0.0252002	0.2985	0.265315	0.118882	0.940803	0.00934584	0.0075087	1.20895	1.20228	0.725584	0.994483	0.600178	0.603508
PE34:2	0.0301838	0.206791	0.2985	0.158256	0.823704	0.0075087	0.0142612	1.13853	1.16173	0.728309	1.02037	0.639691	0.626918
PE35:1	0.0810938	0.0876355	0.2985	0.50391	0.50391	0.0174847	0.0876355	1.21035	1.13997	0.887506	0.941851	0.733263	0.778535
PE35:2	0.0876546	0.414002	0.65591	0.118882	0.71041	0.0174847	0.0449578	1.12958	1.04574	0.752721	0.925777	0.666373	0.719799
PE35:3	0.177816	0.766433	0.71041	0.118882	0.940803	0.0633785	0.0535093	1.06432	1.06367	0.807054	0.999387	0.75828	0.758745
PE35:5	0.0165006	0.50391	0.181321	0.0876355	0.50391	0.0174847	0.0023291	1.11623	1.17233	0.508817	1.05025	0.455834	0.434024
PE36:0	0.147237	0.118882	0.118882	0.881931	1	0.0876355	0.0876355	1.11064	1.10861	1.02316	0.998171	0.921229	0.922917
PE36:2	0.0201951	0.603184	0.158256	0.102313	0.372858	0.0312738	0.0023291	1.1864	1.22675	0.668288	1.03401	0.563293	0.544765
PE36:4	0.0407113	0.372858	0.334348	0.118882	0.940803	0.0142612	0.0115739	1.21141	1.20047	0.662371	0.990971	0.546778	0.55176
PE36:5	0.0180727	0.137485	0.137485	0.234764	1	0.0075087	0.0075087	1.26352	1.27457	0.765811	1.00875	0.606094	0.600838
PE36:6	0.0314159	0.118882	0.881931	0.158256	0.158256	0.00297371	0.118882	1.31594	1.03648	0.686398	0.787636	0.521602	0.662237
PE37:0	0.058128	0.206791	0.50391	0.181321	0.552453	0.00934584	0.0449578	1.15338	1.07575	0.774574	0.932692	0.67157	0.720034
PE37:1	0.0336915	0.137485	0.457717	0.181321	0.457717	0.0047737	0.0375889	1.2248	1.18687	0.735886	0.969025	0.60082	0.620025
PE37:2	0.0440769	0.206791	0.457717	0.158256	0.603184	0.0075087	0.0312738	1.15929	1.08829	0.691493	0.938757	0.596482	0.635395
PE37:3	0.0707351	0.334348	0.603184	0.102313	0.137485	0.00934584	0.265315	1.09189	0.937907	0.821128	0.858974	0.752024	0.87549
PE37:4	0.0984622	0.102313	0.940803	0.414002	0.118882	0.0142612	0.372858	1.21257	1.02595	0.901048	0.846098	0.743088	0.878253
PE37:5	0.158821	0.118882	0.940803	0.552453	0.102313	0.0312738	0.603184	1.21871	1.02287	0.926515	0.839305	0.76024	0.905798
PE37:7	0.147237	0.118882	0.118882	0.881931	1	0.0876355	0.0876355	1.11064	1.10861	1.02316	0.998171	0.921229	0.922917
PE38:0	0.206463	0.603184	0.940803	0.137485	0.65591	0.0449578	0.118882	1.07239	1.05304	0.715602	0.981958	0.667296	0.679556
PE38:1	0.0252002	0.158256	0.265315	0.181321	0.766433	0.00600223	0.0142612	1.25094	1.21223	0.592332	0.96906	0.47351	0.488629
PE38:4	0.0203998	0.137485	0.881931	0.102313	0.181321	0.00181488	0.0747059	1.23988	1.03044	0.74598	0.831077	0.601654	0.723945
PE38:5	0.0101335	0.0747059	0.71041	0.118882	0.158256	0.000832526	0.0535093	1.31283	1.06784	0.709009	0.813387	0.54006	0.663964
PE38:6	0.0173566	0.234764	0.881931	0.0535093	0.2985	0.00181488	0.0375889	1.18725	1.05011	0.562745	0.88449	0.473989	0.53589
PE38:7	0.058128	0.206791	0.50391	0.181321	0.552453	0.00934584	0.0449578	1.15338	1.07575	0.774574	0.932692	0.67157	0.720034
PE38:8	0.0336915	0.137485	0.457717	0.181321	0.457717	0.0047737	0.0375889	1.2248	1.18687	0.735886	0.969025	0.60082	0.620025
PE39:0	0.0314159	0.158256	0.0747059	0.414002	0.71041	0.0258917	0.00934584	1.25215	1.23645	0.826021	0.987459	0.659682	0.66806
PE39:3	0.0221122	0.457717	0.2985	0.0747059	0.766433	0.0115739	0.0047737	1.07086	1.06943	0.622322	0.998673	0.581145	0.581917
PE39:4	0.0190088	0.234764	0.414002	0.0876355	0.71041	0.00377734	0.0115739	1.15638	1.158	0.715629	1.0014	0.618854	0.617987
PE39:5	0.0149113	0.158256	0.552453	0.0876355	0.414002	0.00181488	0.0213299	1.17643	1.0781	0.596501	0.916417	0.507046	0.553292
PE39:6	0.016007	0.181321	0.372858	0.102313	0.65591	0.00297371	0.0115739	1.25244	1.1514	0.597944	0.919331	0.477425	0.519318
PE39:8	0.0252002	0.158256	0.265315	0.181321	0.766433	0.00600223	0.0142612	1.25094	1.21223	0.592332	0.96906	0.47351	0.488629
PE40:1	0.0407113	0.2985	0.0876355	0.334348	0.50391	0.0449578	0.0075087	1.24288	1.46609	0.686363	1.1796	0.552238	0.468158
PE40:4	0.0281405	0.552453	0.457717	0.0535093	0.881931	0.0115739	0.0075087	1.20913	1.20369	0.684325	0.9955	0.565963	0.568521
PE40:5	0.0132021	0.137485	0.334348	0.118882	0.603184	0.0023291	0.0115739	1.30344	1.22834	0.589713	0.942384	0.452429	0.48009
PE40:6	0.0106631	0.102313	0.552453	0.102313	0.2985	0.00108507	0.0258917	1.28134	1.14945	0.531126	0.897063	0.414506	0.462071
PE40:7	0.0314159	0.158256	0.0747059	0.414002	0.71041	0.0258917	0.00934584	1.25076	1.23365	0.827194	0.98632	0.661351	0.670524
PE40:10	0.0273068	0.603184	0.414002	0.0535093	0.766433	0.0142612	0.00600223	1.06209	1.06368	0.61966	1.0015	0.583432	0.58256
PS34:1	0.0190088	0.234764	0.414002	0.0876355	0.71041	0.00377734	0.0115739	1.12359	1.0787	0.588304	0.960052	0.523595	0.545382
PS34:4	0.243772	0.457717	0.71041	0.206791	0.265315	0.0449578	0.372858	1.2066	1.01558	0.791254	0.841693	0.655774	0.779113
PS35:0	0.0354149	0.265315	0.334348	0.137485	0.881931	0.00934584	0.0142612	1.14519	1.10331	0.802606	0.963429	0.700849	0.727452
PS35:1	0.0153716	0.0747059	0.234764	0.234764	0.552453	0.00297371	0.0174847	1.17969	1.12296	0.855667	0.951912	0.72533	0.761971
PS35:2	0.647116	0.823704	0.50391	0.552453	0.65591	0.414002	0.206791	0.99009	0.964661	1.0627	0.974317	1.07333	1.10163
PS36:0	0.803031	0.414002	0.881931	0.940803	0.50391	0.372858	0.823704	1.05093	1.03173	1.00496	0.981731	0.956265	0.974061
PS36:1	0.0109939	0.102313	0.414002	0.118882	0.414002	0.00140693	0.0174847	1.16837	1.06718	0.79728	0.913388	0.682386	0.747093
PS36:2	0.308575	0.552453	0.823704	0.206791	0.414002	0.0633785	0.2985	1.00023	0.917258	0.850816	0.917044	0.850617	0.927565
PS36:4	0.0190088	0.234764	0.71041	0.0633785	0.414002	0.0023291	0.0258917	1.13259	1.04191	0.71343	0.919937	0.62991	0.684731
PS36:5	0.0221122	0.2985	0.766433	0.0535093	0.457717	0.00297371	0.0258917	1.10293	1.04021	0.68618	0.94313	0.62214	0.659654
PS36:7	0.0354149	0.265315	0.334348	0.137485	0.881931	0.00934584	0.0142612	1.14519	1.10331	0.802606	0.963429	0.700849	0.727452
PS37:1	0.0114508	0.118882	0.265315	0.137485	0.65591	0.0023291	0.00934584	1.20631	1.16427	0.662144	0.965153	0.548901	0.568719
PS37:2	0.216259	0.766433	0.457717	0.102313	0.2985	0.0535093	0.372858	1.01331	0.930898	0.851561	0.918668	0.840372	0.914773
PS37:3	0.028999	0.206791	0.881931	0.0876355	0.265315	0.00297371	0.0633785	1.13849	1.01933	0.851396	0.895338	0.747831	0.835251
PS37:4	0.119369	0.0876355	0.940803	0.552453	0.102313	0.0213299	0.50391	1.13502	0.989004	0.945774	0.871353	0.833265	0.956289
PS37:6	0.926891	0.940803	0.766433	0.71041	0.823704	0.65591	0.50391	0.985288	0.999532	0.978751	1.01446	0.993366	0.979209
PS37:7	0.803031	0.414002	0.881931	0.940803	0.50391	0.372858	0.823704	1.05093	1.03173	1.00496	0.981731	0.956265	0.974061
PS38:1	0.0201951	0.2985	0.334348	0.0876355	0.940803	0.00600223	0.0075087	1.13563	1.0977	0.586295	0.966596	0.516273	0.534114
PS38:6	0.0227901	0.414002	0.334348	0.0747059	0.881931	0.00934584	0.00600223	1.05822	1.06114	0.572661	1.00276	0.541154	0.539663
PS38:8	0.0114508	0.118882	0.265315	0.137485	0.65591	0.0023291	0.00934584	1.2062	1.16415	0.662135	0.965138	0.548944	0.568772
PS39:3	0.00851952	0.0747059	0.881931	0.102313	0.102313	0.000635461	0.0747059	1.286	1.05419	0.82342	0.819745	0.640295	0.78109
PS39:8	0.0201951	0.2985	0.334348	0.0876355	0.940803	0.00600223	0.0075087	1.13563	1.0977	0.586295	0.966596	0.516273	0.534114
PS40:3	0.0120482	0.137485	0.766433	0.0747059	0.234764	0.00108507	0.0375889	1.14456	1.01728	0.676274	0.888795	0.590858	0.664785
PS40:5	0.0103421	0.158256	0.940803	0.0535093	0.137485	0.000832526	0.0633785	1.21699	1.00407	0.691897	0.825045	0.568533	0.689093
PS40:6	0.00652927	0.0535093	0.457717	0.137485	0.234764	0.000635461	0.0258917	1.39527	1.17637	0.525748	0.843114	0.376806	0.446922
PS40:10	0.00851952	0.0747059	0.881931	0.102313	0.102313	0.000635461	0.0747059	1.286	1.05419	0.82342	0.819745	0.640295	0.78109
PG33:2(18:1_15:1)	0.014612	0.265315	0.181321	0.118882	0.823704	0.0075087	0.00377734	1.50118	1.54319	0.222328	1.02798	0.148102	0.14407
PG34:3(18:1_16:2)	0.00915081	0.234764	0.0876355	0.158256	0.603184	0.00934584	0.00181488	1.16269	1.20676	0.259887	1.0379	0.223521	0.215358
PG34:1(18:1_16:0)	0.00715987	0.0633785	0.206791	0.181321	0.552453	0.00140693	0.00934584	1.33557	1.2103	0.463375	0.906204	0.34695	0.382861
PG35:3(18:1_17:2)	0.0165006	0.181321	0.50391	0.0876355	0.50391	0.0023291	0.0174847	1.21872	1.09009	0.405443	0.89445	0.332679	0.371937
PG36:5(20:4_16:1)	0.0190088	0.234764	0.71041	0.0633785	0.414002	0.0023291	0.0258917	1.17778	1.03098	0.55814	0.875364	0.473893	0.541367
PI34:2	0.0140311	0.71041	0.158256	0.0747059	0.2985	0.0312738	0.00140693	1.12809	1.46764	0.542857	1.301	0.481218	0.369884
PI36:0	0.161848	0.181321	0.0633785	0.940803	0.603184	0.206791	0.0747059	1.14527	1.19069	1.04089	1.03966	0.908858	0.874186
PI36:4	0.0138894	0.102313	0.234764	0.181321	0.65591	0.00297371	0.0115739	1.29771	1.27329	0.560614	0.981182	0.432003	0.440288
PI36:5	0.017891	0.603184	0.206791	0.0747059	0.457717	0.0213299	0.0023291	1.08474	1.22183	0.554405	1.12638	0.511096	0.45375
PI36:6	0.0132021	0.334348	0.137485	0.118882	0.603184	0.0115739	0.0023291	1.16121	1.33563	0.494058	1.15021	0.425468	0.369905
PI37:0	0.0216713	0.234764	0.234764	0.137485	1	0.0075087	0.0075087	1.2171	1.24481	0.599114	1.02276	0.492246	0.48129
PI37:1	0.0237257	0.372858	0.206791	0.118882	0.71041	0.0142612	0.0047737	1.17707	1.34	0.555416	1.13843	0.471864	0.414488
PI37:2	0.0132021	0.881931	0.118882	0.0876355	0.158256	0.0633785	0.00108507	1.07506	1.44975	0.564276	1.34854	0.524881	0.389222
PI37:3	0.017891	0.457717	0.206791	0.0876355	0.603184	0.0142612	0.00297371	1.13836	1.21741	0.556262	1.06944	0.48865	0.456921
PI37:4	0.0149113	0.102313	0.334348	0.158256	0.50391	0.0023291	0.0174847	1.32948	1.23471	0.676758	0.928713	0.50904	0.548113
PI37:5	0.0168379	0.118882	0.414002	0.137485	0.457717	0.0023291	0.0213299	1.33177	1.21231	0.628554	0.910295	0.471968	0.518478
PI37:6	0.0407113	0.2985	0.0876355	0.334348	0.50391	0.0449578	0.0075087	1.22954	1.30847	0.884366	1.0642	0.719263	0.675875
PI37:7	0.161848	0.181321	0.0633785	0.940803	0.603184	0.206791	0.0747059	1.14527	1.19069	1.04089	1.03966	0.908858	0.874186
PI38:0	0.0190088	0.234764	0.71041	0.0633785	0.414002	0.0023291	0.0258917	1.1756	1.09957	0.483418	0.935327	0.411209	0.439642
PI38:1	0.0149113	0.234764	0.206791	0.118882	0.940803	0.00600223	0.0047737	1.19094	1.19957	0.462885	1.00725	0.388672	0.385876
PI38:4	0.00652927	0.0535093	0.457717	0.137485	0.234764	0.000635461	0.0258917	1.27508	1.14531	0.68897	0.898229	0.540337	0.601558
PI38:5	0.0109939	0.0747059	0.206791	0.206791	0.603184	0.0023291	0.0115739	1.2692	1.22962	0.68427	0.968811	0.539132	0.556489
PI38:6	0.00526346	0.0876355	0.0633785	0.234764	0.881931	0.00377734	0.0023291	1.26549	1.35516	0.619007	1.07086	0.489144	0.456779
PI38:7	0.0216713	0.234764	0.234764	0.137485	1	0.0075087	0.0075087	1.2171	1.24481	0.599114	1.02276	0.492246	0.48129
PI38:8	0.0237257	0.372858	0.206791	0.118882	0.71041	0.0142612	0.0047737	1.17707	1.34	0.555416	1.13843	0.471864	0.414488
PI39:1	0.0136104	0.457717	0.137485	0.102313	0.457717	0.0174847	0.00181488	1.20206	1.27201	0.48649	1.05819	0.404715	0.382458
PI39:2	0.0173566	0.234764	0.881931	0.0535093	0.2985	0.00181488	0.0375889	1.23688	1.07068	0.504037	0.86563	0.407507	0.470764
PI39:4	0.00652927	0.0535093	0.234764	0.181321	0.457717	0.00108507	0.0115739	1.35585	1.2205	0.611965	0.900175	0.451353	0.501406
PI39:5	0.0097285	0.102313	0.206791	0.158256	0.71041	0.0023291	0.0075087	1.40633	1.28445	0.556314	0.91334	0.39558	0.433113
PI39:6	0.0106631	0.102313	0.2985	0.137485	0.552453	0.00181488	0.0115739	1.29361	1.26575	0.54867	0.978459	0.424137	0.433475
PI39:7	0.0190088	0.234764	0.71041	0.0633785	0.414002	0.0023291	0.0258917	1.1756	1.09957	0.483418	0.935327	0.411209	0.439642
PI40:8	0.0136104	0.457717	0.137485	0.102313	0.457717	0.0174847	0.00181488	1.20206	1.27201	0.48649	1.05819	0.404715	0.382458
PI40:9	0.0173566	0.234764	0.881931	0.0535093	0.2985	0.00181488	0.0375889	1.23688	1.07068	0.504037	0.86563	0.407507	0.470764
PA35:1	0.14175	0.118882	0.158256	0.766433	0.881931	0.0633785	0.0876355	1.23251	1.19612	0.925756	0.970475	0.751114	0.773966
PA35:2	0.04586	0.158256	0.0633785	0.552453	0.65591	0.0449578	0.0142612	1.37753	1.38217	0.85876	1.00337	0.623406	0.621311
PA35:3	0.850873	0.372858	0.65591	0.65591	0.65591	0.65591	1	1.17321	0.998986	0.997905	0.851498	0.850576	0.998918
PA35:4	0.135162	0.181321	0.457717	0.372858	0.552453	0.0258917	0.102313	1.40946	1.13916	0.813018	0.808226	0.57683	0.713698
PA35:5	0.069364	0.265315	0.234764	0.265315	0.940803	0.0258917	0.0213299	1.26007	1.13506	0.723348	0.900788	0.574053	0.637279
PA36:0	0.993211	0.766433	0.881931	0.881931	0.881931	0.881931	1	1.04412	0.976044	0.994836	0.934804	0.952802	1.01925
PA36:4	0.200784	0.0747059	0.0535093	0.181321	0.881931	0.65591	0.552453	1.5194	1.3465	1.20023	0.886208	0.789934	0.891365
PA36:5	0.331405	0.334348	0.0747059	0.603184	0.414002	0.65591	0.206791	1.33856	1.41152	1.18094	1.05451	0.88225	0.836647
PA37:0	0.137762	0.372858	0.881931	0.0535093	0.2985	0.2985	0.0375889	1.25154	1.01395	1.71714	0.810155	1.37202	1.69352
PA37:1	0.637261	0.50391	0.334348	0.881931	0.766433	0.414002	0.265315	1.26768	1.20197	0.992302	0.94816	0.782767	0.825565
PA37:2	0.0115679	0.0747059	0.102313	0.2985	0.881931	0.0047737	0.0075087	1.23758	1.1968	0.777592	0.967047	0.628316	0.649726
PA37:3	0.561793	0.181321	0.265315	0.414002	0.823704	0.603184	0.766433	1.2265	1.19591	1.08333	0.975066	0.883275	0.905861
PA37:4	0.530791	0.2985	0.234764	0.881931	0.881931	0.372858	0.2985	1.16883	1.1586	1.00851	0.991249	0.862839	0.870457
PA37:5	0.40543	0.181321	0.2985	1	0.766433	0.181321	0.2985	1.23949	1.1444	0.996444	0.923279	0.803915	0.870717
PA37:6	0.0330254	0.234764	0.102313	0.2985	0.65591	0.0258917	0.0075087	1.33351	1.44019	0.75991	1.08	0.569855	0.527646
PA38:1	0.0326972	0.0876355	0.137485	0.414002	0.823704	0.0115739	0.0213299	1.69901	1.5369	0.807492	0.904584	0.475271	0.525404
PA38:3	0.147237	0.118882	0.118882	0.881931	1	0.0876355	0.0876355	1.4833	1.36826	0.974056	0.922442	0.656682	0.711895
PA38:5	0.355705	0.181321	0.265315	0.940803	0.823704	0.158256	0.234764	1.29992	1.21323	0.963671	0.933316	0.741333	0.7943
PA38:7	0.110542	0.50391	0.65591	0.0633785	0.265315	0.234764	0.0213299	1.19718	0.946792	1.61207	0.790849	1.34655	1.70266
PA38:8	0.33734	0.181321	0.118882	0.71041	0.823704	0.334348	0.234764	1.34457	1.36721	1.05233	1.01684	0.78265	0.769688
PA39:0	0.267076	0.0876355	0.181321	0.0876355	0.71041	1	0.71041	1.46562	1.26449	1.38595	0.862772	0.945645	1.09605
PA39:2	0.27695	0.0633785	0.137485	0.265315	0.71041	0.457717	0.71041	1.49556	1.27456	1.23783	0.852226	0.82767	0.971186
PA39:3	0.401941	0.334348	0.206791	0.881931	0.766433	0.265315	0.158256	1.2882	1.23761	0.958724	0.960727	0.744236	0.77466
PA39:5	0.206463	0.372858	0.603184	0.265315	0.71041	0.0449578	0.102313	1.20965	1.11502	0.855619	0.921774	0.707328	0.767355
PA39:6	0.0330254	0.234764	0.102313	0.2985	0.65591	0.0258917	0.0075087	1.31977	1.28412	0.729074	0.972989	0.552425	0.567761
PA39:7	0.0587029	0.0535093	0.0535093	1	1	0.0535093	0.0535093	1.56277	1.58091	0.955428	1.01161	0.611369	0.604355
PA40:7	0.31135	0.102313	0.234764	0.102313	0.65591	1	0.65591	1.46352	1.26454	1.39879	0.864039	0.955772	1.10617
PA40:9	0.388237	0.0876355	0.265315	0.2985	0.552453	0.50391	0.940803	1.46914	1.22103	1.20643	0.831118	0.821184	0.988047
PA40:10	0.517895	0.414002	0.265315	0.881931	0.766433	0.334348	0.206791	1.3267	1.23222	0.972456	0.928791	0.732992	0.789189
CL78:15(20:4)	0.0161699	0.334348	0.206791	0.0747059	0.0258917	0.414002	0.0023291	0.840146	1.27419	0.609731	1.51663	0.725744	0.478523
CL80:17(20:5)	0.0168379	0.206791	0.334348	0.102313	0.766433	0.00377734	0.00934584	1.20731	1.16017	0.559137	0.960953	0.463127	0.481946
CL80:15(20:3)	0.226484	0.940803	0.823704	0.102313	0.766433	0.118882	0.0633785	1.01172	1.01878	0.668517	1.00698	0.660772	0.656193
CL80:15(20:4)	0.0149113	0.552453	0.158256	0.0876355	0.414002	0.0213299	0.00181488	1.0653	1.22093	0.44647	1.14609	0.419102	0.365679
CL80:15(20:5)	0.0190088	0.234764	0.414002	0.0876355	0.71041	0.00377734	0.0115739	1.12137	1.19957	0.439302	1.06974	0.391754	0.366215
CL80:14(20:5)	0.00809512	0.0876355	0.766433	0.0876355	0.158256	0.000635461	0.0449578	1.28715	1.04629	0.430409	0.812874	0.334389	0.411366
SM 37:1; O2	0.014612	0.265315	0.118882	0.181321	0.0075087	0.823704	0.00377734	0.977995	2.52608	0.974713	2.58292	0.996644	0.38586
SM 39:1; O2	0.00510367	0.0535093	0.102313	0.766433	0.000364507	0.102313	0.0535093	0.929672	2.00391	0.991565	2.1555	1.06657	0.494815
SM 41:1; O2	0.0221122	0.2985	0.0747059	0.457717	0.0047737	0.766433	0.0115739	0.973913	1.82083	0.982468	1.8696	1.00878	0.539573
SM 42:1; O2	0.0227901	0.334348	0.0747059	0.414002	0.00600223	0.881931	0.00934584	1.21096	2.06712	1.21351	1.70701	1.00211	0.587053
FFA	0.21827	0.71041	1	0.118882	0.71041	0.0535093	0.118882	1.04236	1.01484	0.906314	0.973606	0.869486	0.893058
DAG	0.993211	0.881931	0.881931	1	0.766433	0.881931	0.881931	0.893798	0.913894	0.917872	1.02248	1.02693	1.00435
TAG	0.434263	0.881931	0.137485	0.457717	0.181321	0.552453	0.457717	1.02266	1.05186	1.01286	1.02855	0.99041	0.962923
PC	0.016007	0.181321	0.65591	0.0747059	0.372858	0.00181488	0.0258917	1.09802	1.02521	0.743744	0.933694	0.677351	0.725454
PE	0.0267645	0.158256	0.65591	0.118882	0.334348	0.00297371	0.0449578	1.18238	1.10005	0.750613	0.930367	0.634833	0.682347
PS	0.014612	0.181321	0.823704	0.0633785	0.265315	0.00140693	0.0375889	1.14453	1.03433	0.809327	0.903718	0.707128	0.782465
PG	0.0149113	0.158256	0.414002	0.102313	0.552453	0.0023291	0.0142612	1.16563	1.07961	0.546547	0.926198	0.468884	0.506246
PI	0.0137492	0.0747059	0.158256	0.265315	0.71041	0.00377734	0.0115739	1.25435	1.25898	0.690719	1.00369	0.550659	0.548635
PA	0.30038	0.137485	0.137485	0.766433	1	0.234764	0.234764	1.35883	1.26173	1.05028	0.928541	0.772929	0.832412
CL	0.0106631	0.2985	0.102313	0.137485	0.552453	0.0115739	0.00181488	1.10534	1.15832	0.481743	1.04793	0.435832	0.415897
